# Supplementary material for: Novel soil-inhabiting clades fill gaps in the fungal tree of life
Source: Microbiome. 2017 Apr 8;5:42. doi: 10.1186/s40168-017-0259-5 (PMC5385062; doi:10.1186/s40168-017-0259-5)
Supplement: Supplementary file 2 — Primers developed and used for this study. Table S2. List of environmental sources used in Additional file 1: Figures S1-S3 and accounted for in clade profiles (Text S1). Data S1. Metadata, clade assignment, and accessions of individual OTUs. (XLSX 1032 kb) [file 40168_2017_259_MOESM2_ESM.xlsx]

## Sheet: Table S1
Table S1. Primers used for PCR and sequencing.
A. General primers
Primer	Sequence	Purpose	Reference
NS5a (Fwd)	TTAAAGGAATTGACGGAAG	PCR, sequencing	this study; shortened 5': White et al. 1990
NS7a (Fwd)	CAATAACAGGTCTGTGATGC	PCR, sequencing	this study; shortened 5': White et al. 1990
ITS2 (Rev)	GCTGCGTTCTTCATCGATGC	sequencing	White et al. 1990
ITS3mixtag (Fwd)	CTAGACTCGTCANCGATGAAGAACGYNG	initial PCR for 454 sequencing	Tedersoo et al. 2014
ITS4ngs (Rev)	XXXXXXXXXXTCCTSCGCTTATTGATATGC	initial PCR for 454 sequencing	Tedersoo et al. 2014
fITS7R (Rev)	CAAAGATTCGATGAYTCAC	sequencing	rev/comp: Ihrmark et al. 2012
LR0R (Fwd)	ACCCGCTGAACTTAAGC	sequencing	Hopple & Vilgalys 1994
TW13 (Rev)	GGTCCGTGTTTCAAGACG	PCR, sequencing	White et al. 1990
LR5 (Rev)	TCCTGAGGGAAACTTCG	PCR, sequencing	Hopple & Vilgalys 1994
B. Specific primers
OTU	sample(s)	FWD prim (for 28S)	Rev primer (for ITS1, 18S)
GL13684	S004,S005,(G3318)1	AAAGCTTGTTTGCATTGGC	AAGGCCCGAGGGGTGC
GL04713	S218,(S004)	AACCCACAGTTGACCAGC	CNACTTCATACACTACCG
GL10351	G2662	AACCGTCTGACGACAACC	TCCACAATCCCAAATCAAC
GL21824	G2966	AACTGTCTTCCTGTAAGAC	CAAATCCAAGCTCACACC
GL09248	G2675	AAGCCAAATGCGTCCAC	CCACCAGGAAGAGAGGG
GL23681	S006	AAGCTTGAAACTTCAAGAG	AGTTGCTTGTGAGGAGGG
GL08684	S079,S080	AATGCCACTCTTTCACCG	CGGAAAAGCTCATCGACG
GL01446	S086	ACAACCTTCACCGGTTGG	ATCACTTACAACACTCTGG
GL05509	S079,S080	ACACAGTATTGATGGCAAG	AAATCCACTTGCAACCCG
GL07162	G2755,S210	ACACTAGTCTACTGGACC	CGCCATGTGCGTTCAAG
GL00497	S093,S094	ACAGACGACCTTGCTTGG	CACACCACACCACTTGG
GL15471	G2658,G2660	ACCACAGCCCTACATAGC	AAGGATAGAAGAGTCTCAC
GL34917	AV113	ACCCCCCACTGAAATACT	CGCTGAGAGACCTAGGA
GL01672	S092	ACCCTCGACAATGACCAG	AGCAACCACCTATAACCG
GL16057	S221,S190	ACCCTGTTCTTGTAGAAAG	TTCCAAGCTCCCTCACAG
GL08546	G2662,S072,(S110)	ACCRTAGGTGCTTTACTG	GAGGTTGTAGTAGGAGGG
GL02247	S086	ACCTTCGGGAACCTGAAG	CATATGCCGGTCGTTGAG
GL00251	S121,S114	ACCTTGCTTGGTCTGCAC	ATCAGAACACGGCCAGTTGC
GL11379	S006,S065	ACGAGTTGTCGTTAAGCC	CCATGAAACATCAACAGATG
GL39461	AV103,AV120,(G2758,G3057,S201,S203)	ACGCATAGAGCYTAACCG	TACCCAACAACNAGCCTG
GL00896	S2647,(S2641)	ACGGACAAACACACGCC	GCAGAGAATCAGCTATGAG
GL19613	G2747	ACGTTGTTGAGCTCACGC	CCAACTCCAACATGTCAC
GL05256	G3059,G3057	ACTTGTGCTGGCCACAGG	GGAGAGGGTGGTGATGC
GL50970	G2794,S079	AGACGGATGTTCTTTCCC	TATACTTTCTAGTAGACCC
GL01784	G2750,G3057,S200	AGAGCGATCTGTGGTCG	AGCTGTTGCTTTCCGCG
GL50359	G2679,G2741	AGAGTCTCCATATCATATC	AGTTGATCAACACAAGGCA
GL09098	S008,S010	AGCAACCCCTTCACACAC	GCATAGGCCCGATCAGTT
GL02368	G2750	AGCAGTCGTAGTACTGTC	AAACCATTGGTTGTGTGAG
GL51142	G2661	AGCAGTGTGCCAAGCAAC	ATTGACGCTGGCTGCAG
GL48063	S131,(G2767)	AGCTCAACTATATTACTCC	AGGAGTAATATAGTTGAGC
GL29074	G2647,S206	AGCTTTTCGGCTCCACC	TTTTTCCCTTAACCCCAG
GL12217	S049	AGGGAGGACAACATTGAC	ATGCCAGAACAACCTTGG
GL14996	G2729,G2730	AGGGAGTGTCTGACAGAC	TTGCAAACACTCAAGATCC
GL21448	G2666	AGTCTTTCATAAACTTGGC	CACCTTCCAAAATCACAC
GL33732	AV125	AGTTCAGACATCACTCAAC	AATCGGGGATGCAGTACC
GL15098	G2730	ATAACCGTCTGTCAACGG	AAGCTCACCACACAGATG
GL02816	S002	ATAACTCTTGAGTACCGC	CACAATAGTAGGTGAGAGG
GL24659	S227,S228,(S043),(S104)	ATCCGGTAGGTGTCAYGC	CCAGGGGACTCGAGGG
GL20116	G3059	ATCGTCTTTGGACGACTC	CTCGAAAGAAACCTCAGG
GL22385	G2675	ATCTACGTCGTTAAATGGT	CCAAGCCACTAACAACTTG
GL12113	G2739	ATGTATGGCCTCCCTTAG	TTCGACAACAAAGTCGAAG
GL15602	G2643,G2645	ATTTTACGAAATCATACCTTC	TCCAAGTCCACCTGTATG
GL24622	S049	CAAAACTTGGCATATCTACA	CAAAAATGGCCCAAATTCC
GL07126	S2748	CAAATCCGTCCCTCTGG	AAAGAAACTCTGCCTGGG
GL23670	S057,S059,S061	CAAATCTTTTGCACTGATTC	CATTTCAGATTAGCAATTTCAG
GL17867	G3055,G3056	CAATCCTTCACCGGATGG	CTTCACCGGCAAAGGCTAG
GL01969	S110,G2794	CAATCTTTTGTTGGATTCG	GCGGAAAAGCGCGAATG
GL28643	S097	CAATTCGGGCCTAAACCC	AGCCAACTAGTCAAATCCG
GL02988	S006	CAATTGACCATACCAGTATG	GAGATCCGAGAGAGAAGG
GL05842	S204,S207	CACCCCGATTCAAGTGG	CTGCTCGTCGAATCTCAG
GL27829	S099,S101	CACGTGCCACCTTATTAC	GTTTGGAGAGAAACTTTAAG
GL26733	clade GS27: S114,(S090,S093),(S234)	CACTCGGGACGCTGATC	CGCTGAGCAACGTCATG
GL26927	S234	CACTCGGGACGCTGATC	AGGGTAAACCCTGCCGG
GL04464	S066	CAGATTGCATCGATTTTAC	AAAACTGAGTGGCCTGCG
GL06691	S210,S213	CAGCTCTTGCAGACGAC	CTGTAAGGGCACACAGAG
GL04466	S131,G2834,G3426	CAGGAAAGTTGAGATGGG	TCCCTCAAGCCAATATGG
GL02919	S085,S086,S122,S123	CAGTCTCGCGATTAATTTC	CAGAAGTTTGAACTTGAGG
GL40305	S043	CATACATCTCGTTACAGGG	CCGCCACTGACTTTAAGG
GL10852	S086	CATCCCCATTCTATACAGG	TCCCTTGCAAACTGTGCG
GL46257	S009	CATCGCCAGGTAAACCTC	ATCCCGAGTAGGATCAGG
GL04809	G2660,G2663-G2669,G2760	CATGGTCGCAGGAAATCG	TTGGCAAACACCCCCTCA
GL37062	S073	CATGTATAGCACTCAAATCT	ACCAAGTCCACAAATGCA
GL10876	S196,S219,S028	CATTTCCGTCGCATATAG	CACCAAGTTCCAAGCCAG
GL22083	S045,(S215)	CATTTGTCGTGTTACCTC	ACGGATGCGCCCATCGA
GL31671	AV103,(S045)	CCAAAGATwCGwGGTCGG	CCANGAAGCATTTGCTCC
GL23025	S206,S207	CCACAACCTCTCTAACCC	TAAACCAAACACCTAACGG
GL04579	S173,S198,S033	CCATATGCAACGAGCTTC	GGAGTCTGTTACACCAGT
GL34336	AV103,AV113	CCCCCACTGAAATACCT	CGCTCAGAGACCTAGAGA
GL51158	G2848,G2819,G2757X	CCCTGTTACAATTGTAGC	GCTACAATTGTAACAGGG
GL07217	S061,S056,S057	CCCTTGTGATTCAAGGG	AGCAAAGAAAAGCCCTCG
GL12171	G2848,G3247	CCGGTAGCAAACCGATTC	AAGACTTTTGTAGGAGGAC
GL34334	AV103	CCTCAAGTCTTATGACTC	CCAACACCGAGTCATAAG
GL33834	G2677	CCTCATCCCAACAAATCAC	TCCCATTCCTGGATATTAG
GL27943	S213	CCTGAGACCTTAAGCGG	GCAGACCACGGATTTGAG
GL23867	S124,G2629,G2844	CCTTGGGATGCATTTAAGC	CATCATCTTGACCAATTGG
GL06561	S059	CCTTGTAACTCTCAAGGG	AGAGAGAGAGCACCACG
GL08768	G2747,G2754	CGAATCATTTTGGTTCGGT	CCATCGAAACCGTCCATC
GL17365	G2755	CGATTTATCGTGGACCATC	CGGGGTGTTATCCCCGT
GL09552	S213,S024	CGCACTTTGAAATACACAC	CCGAGCTGTCGCCTTTG
GL31339	S082,S084	CGCAGTGCACATGACAG	TGATGTTGCACATTAGGG
GL19521	G2844,G2819,G2788	CGCCACACTCTGTACAC	CAGGTATACTTGCAGATAG
GL08802	S201,S202,S231,AV102	CGCGTCGTGATCGCTTG	CATCCCGCAAGCGAGAG
GL42700	S226,(S229)	CGCTATTTCAGCTTGTAAG	CCAAACCAANGTTTGATTG
GL05862	S092-S094	CGGATAGGTTGACGATCG	CACAACACACAACCCTTC
GL44288	S013,S014,S216	CGGCCGTAAAACAACTAA	CCCAACACAAGCCTGGG
GL26609	S093,S090,S091	CGGGACGCTGATCGGAG	GTTCCAATCCGCTTAGCC
GL09335	S062	CGTCGGATTTATCTGACATG	AAACCAGTCTTCATCAGAC
GL14172	S073	CGTCTCTCGAGACACACC	CTCAGTGGATACATTCCG
GL45252	S211,S163	CGTGCTAGCCAGCAACC	ACTGACTTTGAGGCCTGC
GL07679	S234	CTAACCAGAGACAAACAACG	ATGACGACTGTGCCTGC
GL39467	S206,S207	CTAACCCTCCATCCAACG	GCCACACACGTATCTTGC
GL45937	G2840,S238	CTACGCCTGAGTTTGTTG	CCACTAATAGATACTGAGG
GL27101	S228	CTAGAGTGCAGAGTGCG	AGCGAGTCGGACCAAAAC
GL23689	S007,S143	CTAGCCTTGAACTTCCAAG	CTGCCATCAAAACAGCCA
GL21194	S056	CTAGTCTTCAAACTTAAGC	TCCAAAATCACTGGAGTG
GL17788	G2754	CTAGTCTTCAATACTGAGC	CAACAGAAAAAGCCCAGC
GL50264	S129	CTATCAAACTTGACTTCACG	CTCCGACTACGTTCGCTTG
GL08446	S028	CTCACTTGGACAGTCACC	AAGCTCACCTGCAGACAG
GL19294	S004	CTCCCTAACTGTCTGTCTC	CATTTAAGGGGAGCCATG
GL33739	S068	CTCCTCAGAAGAGACATC	CCAACCAAGAAGAAAGGG
GL02204	S188,S043	CTCGATCAATTGATCGCG	GCGAGAAGCAAAGTAATGG
GL17406	S097,S2760	CTCTGATCAATTTAGCAAC	TCGCAAATCCAAGTCCAC
GL42909	G2745,G2754	CTGGTACGGCTCAGTAG	CAGGCTAGCGAATGCAAG
GL01865	S225,S226	CTGTGTTGCTGTGATTACC	TGCGGTCTTTAAAGGACG
GL04249	G3060	CTGTTTTCACTTTCATTGAC	GCCAGCCATTCCTCAAC
GL25341	S196	CTTAATTGTCTGTGAAAGAC	AGCCGACTTGTATCTGGC
GL00795	G2788,G2847	CTTAGACGTGTTTCTCGC	GGAGACACTTCTCAATCC
GL00846	S004,G2655,G2756,S142	CTTGAAGTAGTACGTGTATA	ATCCAAACCCGCACGCTA
GL06406	G2669,S005	CTTTCCTCGAGCAGAGG	ACAGGGGTTCGGGGTTG
GL04630	S012,S004	CTTTGCGAATGTGAAAGAGG	CGCTCACATCCAACAAGC
GL03481	S2755X,S2835	CTTTGTTGTGTGGGATC	AACCTGTGGCCGATTTTG
GL29334	G2761,G2756	CTTTTGCATTGAATCAAGTAC	GCAATATTACTAAGAATATCGC
GL32399	S045,S049,G2655	CTTTTGYGGACTTGCCATG	CATGACCAAGTTGACCTTG
GL00991	G2729,G2730	GAAGAACATGAGATTCGTC	AATCGAATGCGTGATTCC
GL18692	G2732	GAAGTCCTACTCTTGCTAG	GCCACTTCTAATAAAAGAGAG
GL33078	S240,G2839	GACATGTCCAACTGGATC	ATATTCCAGCCCTCTCAC
GL34181	G2700,(G2655)	GACTAGCCTTTCAATCTAG	GATCAACCATTGATGAATG
GL29348	G2700	GACTGTTGACTGAACACTG	GCCCAACACCACTTAGC
GL04738	S086,S075,(S125),(S211),(S072),(G2819),(S024),(S022)	GACTTGGAGCTCCTACAG	CCAACTCCAACTTCACCC
GL24041	S2537,S238	GAGAAACAAAGTGTGGAAG	CTTTAGTAAACCCAAAGAG
GL27883	G2664	GAGGGAATACAATACATACG	AACAACACACATCATGTGC
GL12677	S046	GAGTCCCAAGATAAAAAGG	GACCGGAACCCACAAGG
GL03340	G2748,G2749,G2750	GATCCTCGGATCATGGC	TCACGCATAGCGCGATG
GL09464	S2747,S2748	GATCGCCTAGTTAGACTC	AGGGAGAGAGACCTTGAG
GL04768	S009	GATCGCGATCGCAATCG	AATTTCAGGCCAGTATTGC
GL22864	G2660	GATGAGCTTTGCTCATCAC	AGAGAGCAAATCTCTCTTG
GL08723	S146,S196	GATGCAGGAATCTCACAG	ATTGGGTTCACTCAAATCC
GL30957	G2839	GCACAGCTGATCTGGAC	ATTCCAGCCCTCTCACTG
GL02414	S100,S101	GCACATAACGGGTCACAC	CCACCATTAACTAATGGTG
GL09174	S041,S186	GCACTTCGAAATACACTC	CTGTCGCCTGCCTTCG
GL23839	G2734	GCAGCCTTGTTGCGACG	CCTCAAGTCCACTTCCC
GL41415	S081,S079	GCAGTTGTGTGACCTTGG	GCCCAACACCAAGCCAC
GL26492	G2647	GCCGAGAGAGTCCCATT	CGGTCGAATCGGTTTCC
GL14832	S046	GCCTATAATTCATTCCACG	GCCTCTTACGCCGAACC
GL16677	AV108,AV109	GCGGTCAACCAAGCCAT	GCAAAAAAGCAAGGAGGG
GL04110	S243,S136	GCGGTCCATCATCATACT	CACTTGCGTGAATACACC
GL36169	AV125	GCGTCTCAATCTTACTCC	AACAATGACAAATCCCACG
GL07493	G2661	GCGTGCACGTACTTCGC	CCCAGTGAGAAAGACAGG
GL29578	S049,S059	GCTCTAACCACAACTTCC	GGGGAACTCATCAACTTG
GL26681	S114	GCTGATCGGATTAGTTGG	GTTCCAATCCGCTTAGCA
GL20151	AV112-AV114	GCTTCAAACTGTCCTCTG	AAATCCAAAAGGCCTTCAC
GL25994	S142	GCTTTGGTATTGCTCATATG	GAAATGCCCAACTCCATG
GL25000	S114,S086,	GCTTTGTGATCAGCTCTG	GACCGATAAGTATCGACG
GL00433	S018,S110	GGACGGACATTTGGGTAC	AGAACCAAGCCACGCAAG
GL20097	S2641,(S065),(G2640), (S076),(S075)	GGAGGAyCTTGCyGGCG	CCRTAAAGGCAGTYGAGAA
GL02249	S041,S042,S114	GGATCATCCCTTTGGGCT	ACGGTCCGGACAAGCCG
GL16010	S086,(S234,G2834,G2846,G2848)	GGCATAAAGGCCTTGAG	GCGAAAGCGGCCAGACA
GL07509	S218	GGCATTTGTCTTTCAAAGAG	CCATCTCCATGCCAGGG
GL43114	G2643,G2645,G2647	GGCTGCTGCCTCATAATC	AACAAGTTACGAACATGTCC
GL04603	S2537,S2549	GGCTGGCAAGCAGTTATC	TGCAAGTCACCCTGCCT
GL04644	G2658,G2663-G2669,G2760	GGGACTACGCAAGTAGAG	CATGAAAACTGAGTTGGCGC
GL06120	S060,S057	GGGTACCAAAATTACCATTG	GAGAGAGAGCACTACGG
GL03853	S230,S203,S098,(S069)	GGGTATAATGCATACGCG	GGAGGTGAGGATGTTTATG
GL04053	G2760,S231	GGTCATAGTGTTTCTTCCC	TTCAAACTACTTCAAGTGC
GL10954	S244,S073,S159	GGTTGCTTACAATCGAATAG	GATCCAAGCCCGAGGTG
GL00457	S238,G2835	GGTTTGCCGAGTTACCAG	AAGCTGCCAAAACTATTCC
GL03020	G2840,G2839	GTAAATTTACAGCAGTTATGC	CAAAAAAGCAAGACTCTCAG
GL16288	AV103,AV112	GTACCCACCTAATTTTCTC	TTACCCACTAAACATTTTCG
GL33198	G2642,G2645,G2648	GTATACACAGTCTTTGGAC	CCGCTGCACATAAATGCG
GL02553	S101,S099	GTCCACAACCTCTAATCC	TGGCATAAGGTCACTCCC
GL30226	S200,S199,G2660	GTCCGAAAGACAACGACC	CACCAGGTGACAATGAGG
GL40238	S009,S010,S014	GTCTACTTGCTGCTTTCTG	GCTCTTTCACTTGAGGTAC
GL01995	S167	GTCTTGCTTGACAGTACAG	GGATAAGAGAAGAAACCTG
GL04599	G2677	GTGAACGAGGTTTTCAACC	AACACTCACATCCAACAAG
GL21239	clade GS22: S114,(S085),(S133),(S171)	GTGCAATTCGCAGGAAG	GGCGCAACNCTCAAATCC
GL06927	S132	GTGCCTGTGCGATCAAC	AAGAGACGACTCGCTAG
GL00005	S133	GTGGGAATGAGAATTTCTC	TTTACGAACCTTCATTACG
GL08046	S188,S228	GTGGTTAAACGTAGCTGG	CCTCACTAGGCTACCAAG
GL11531	G2658	GTGTGGCAGTCAAAGCAC	CGCGAAACGGCAAGGG
GL04358	S046,S048	GTTCGAACGCGAGTGAG	GAGTTTGCGTTGAGTACG
GL16303	AV123	GTTCGCCACACGGAAATC	CCTGTGGTAAACCACTGG
GL23160	S055-S057	GTTCTAACCTTACAGCTCG	AACCAAATGGACATTGCTG
GL02455	S169	GTTCTGCTGTGCAAGTTC	GGCAGAGAGATAACTCAC
GL04013	S045,S049	GTTGCTACCCACCTCC	AGCCGGTAAAACCGAGCT
GL03260	G2756, (AV103)	MMAGTACCCGCTTGCA	AAGCCAGACAACCTCTGC
GL41381	S033,S081	TAACAGCACGCATTTGGC	TCACCAGGTGACACAGG
GL02572	G2840,G2836	TACTAGATCCCCTTGCGA	TCAAGTCCTCCCGTTTAG
GL05949	G2677	TAGAGAATCTCCTACAGAG	TGACAAGCTAATACATGCG
GL05242	G2755	TAGGCGATCCTACTCTGC	CTCCCTTTGTGACCGTG
GL19471	S187	TAGTAGTGGACGTCTTAC	CCAAACCAAGCTGCTCAC
GL18493	S049	TAGTCTTCAACAACTTCGC	CAACTTTCCAAAATCACGC
GL08967	S2745,S175	TATCTTGACGAAGAGGTTC	TGGTTTTACCCAGACCGG
GL00151	G3232,G2757X	TATGTTGCTACCCAACTTG	ACTTCTCAATCTAAGACCG
GL06873	S080	TCAAACCGTCTCGGAGAG	CAACTAACAAAAGCTGAAG
GL06147	S003	TCAACCGTCTGGCCTTG	GAGTCCAATTACTGGACC
GL11329	G2641	TCAATAACCGTCTCTTTGG	CAAGCCCTACCATCGAC
GL21099	S082,S092,(S097,G2767,S126)	TCACATCTACGTCGATGC	CATTTGAGACGAGCCGAG
GL39891	G2732	TCACTGTGGCTAGCGAC	CACGTCCAACCTAGACC
GL48228	AV101,AV107,AV108	TCAGTGCCTCTAGCTCC	CTTTCCCTATCGATCTTCG
GL00561	S189,G3429,S028	TCCATTTCCGTTAGCACG	CACCAAGTTCCAAGCCG
GL09833	S189,G2846,G3224	TCCGTGGGGCATAAAGAC	TTTAAAGTGACAGTCTGGC
GL07725	S190	TCCTTTGCTGGGACAAGG	ACACAAAGTCCAAGGGAG
GL06059	G2640,S142,S033	TCGAACCGCTTCCAACAT	GATGATTCACTGGATTCTG
GL39338	clade GS34: S140,(S062),(S120),(G2629)	TCGCTTCTGGAGCCTGG	NCTTAAAGCTTGTTNGTCG
GL01889	S110	TCTCCTTTGGATTCGTCG	GACCAAGTCAATGAACCG
GL43498	G2678,G2679,G2736	TCTGGGTCTTGATTTTATC	TCGGTCAACGCAAGGCT
GL24547	S001	TGAGCTCACGCTCATAAG	ACCCTATTCCAACGTGTC
GL34199	G2659-G2662	TGAGGGTGATATTGCCAC	AGCAAAAGAGCTTGAGTAG
GL05852	AV112	TGATTGTCCATGCTTTTGG	CTCACGGAGTTGATGTTG
GL41426	S198,S032,S034	TGCAACGAGCTTATAACAG	GGAGTCTGTTACACCAGC
GL36147	G2847	TGCTTGCAACATTTGACTC	GCATGTGAGTGTCTGCCA
GL16650	G3059,G3060	TGGAACACCGTACTGTCG	AACTTCGCTTTGGGCAAG
GL11377	S063,(G2661)	TGGGCTTTACAACGAGAAG	CAAAGTCCAACTTCACCG
GL00736	G2755	TGGGTTGCCGCTTATGC	GCCGCCGAAGGCGGCTAAGA
GL00329	G3318	TGTCCACACGAGCCATG	TCAAAGATTTGATGATTCC
GL12196	clade GS27: S024,(S018),(S187)	TGTCGGGACGTCCATTTC	GCCGACTTTTGTAATCGAT
GL00387	S049,S142	TGTCGGTCATAGTGTTTC	TGAGTGGGATTTGAGCGT
GL28852	S045,S046,(S143),(G2660)	TGTCGGTCGTTTGrACG	ACACTCCCGAGGTTTTCC
GL08890	S081	TGTGCTGTGCCTATAACC	CAAGCCCACACATGAAAC
GL39522	S090-S094, S107,S108	TGTGCTTGCCAGCAAACC	GGTTTGCTGGCAAGCAC
GL22765	S105,G2674	TGTGGTCGTTAATCTTTGA	TTCGGCGCGAAGTAGTAC
GL25381	S230,S196	TGTTGCAGAGCTCTGAG	CAAATACACCACAGTCGG
GL09290	AV107,AV112,AV113	TTAGAGCAACCTGCGTGG	CAGACCTCGAAAGGAATG
GL08663	S071	TTAGCTCCCCTAATTCTTC	CGGGCTATTTATTAAGGG
GL37478	S201,S231,G2655,G2657	TTCCGGAGATCCAGGTG	ATTACCGGCGCAGCCTA
GL11346	AV103	TTCGGAACCCGGCCTTG	CAAGTCCAACTTCGCCTC
GL00448	S180,S064	TTGAAGGGCCTCTGAAGG	CCCCCAAGTCCAAGCCA
GL19404	S109	TTGGCACTGTGTCTGTGG	CCTCGACAAGAATCTTGGG
GL21589	S015,S002	TTGGTGTTGCCTGCTGC	CTTCAAAGAAACCCTGGG
GL26545	S046,S049	TTGTGCACTCGAGGGAG	AGCTTAAGCGCGAGGTAG
GL01626	S073,G2700	TTGTTAATTCCAAGACGCG	CAGAGAGAGAACAACAGG
GL20515	G2677	TTTAAGATGAACCTCACAAC	TCCATAATCCAACTTATCTC
GL30940	S169,S172	TTTCGCAGGGCGCTAGC	TTCCGAAACAGAAAGCCG
GL05358	G2640	TTTGCGAATGTGAAAGAGG	CTCGATCGCTGTTCAGAG
GL16707	S232	TTTGCTCTGATCTCTTAGC	TTTGCTAAGAGATCAGAGC
GL34919	AV113	TTTGGAGGCTTTAGAGTAG	GCTGGAAAAATCTACTCTAA
1samples in parentheses indicate that these belong to closely related OTUs (>95% ITS2 similarity)
References
Hopple JS, Vilgalys R. 1994. Mycologia 86: 96-107.
Ihrmark K et al. 2012. FEMS Microbiol. Ecol. 83: 666-677.
White TJ et al. 1990. In: Innis MA et al. (eds). PCR Protocols: A Guide to Methods and Applications (AP, New York), pp. 315-322.
Tedersoo L et al. 2014. Science 346: 1078.

## Sheet: Table S2
Table S2. List of environmental sources used in Figures S1-S3 and accounted for in clade profiles (Text S1).
Abbreviation in Figs. S1-S3	Citation	Accessions starting	rDNA region	primers	source	country	recovered fungal richness
Amaral_Zettler	Amaral-Zettler LA, Gomez F, Zettler E, Keenan GB, Amils R, Sogin ML. 2002. Microbiology: Eukaryotic diversity in Spain's River of Fire. Nature 417: 137.	AY082	SSU	unknown	water:river	ESP	6 OTUs
Brad	Brad T, Braster M, van Breukelen BM, van Straalen NM, Roling WFM. 2008. Eukaryotic diversity in an anaerobic aquifer polluted with landfill leachate. Appl. Environ. Microbiol. 74: 3959–3968.	EU091	SSU	Euk1A-Euk1209R	sediment:lake	NED	ca 30 OTUs
Costello	Costello EK, Halloy SRK, Reed SC, Sowell P, Schmidt SK. 2009. Fumarole-supported islands of biodiversity within a hyperarid, high-elevation landscape on Socompa Volcano, Puna de Atacama, Andes. Appl. Environ. Microbiol. 75: 735-747.	FJ592	SSU	515F-1391R	soil:volcanic fumaroles	CHL	21 OTUs
Dawson	Dawson SC, Pace NR. 2002. Novel kingdom-level eukaryotic diversity in anoxic environments. Proc. Natl. Acad. Sci. USA 99: 8324–8329.	AF372 (BAQ,BOL)	SSU	2 combinations	sediment:marine	CA,USA	ca 30 OTUs
Dawson	Dawson SC, Pace NR. 2002. Novel kingdom-level eukaryotic diversity in anoxic environments. Proc. Natl. Acad. Sci. USA 99: 8324–8329.	AF372 (LEM)	SSU	2 combinations	sediment:lake	IN,USA	ca 15 OTUs
Evans	Evans TN, Seviour RJ. 2012. Estimating biodiversity of fungi in activated sludge communities using culture-independent methods. Microb. Ecol. 63: 773-786.	JN654	SSU	EF3-EF4	sludge:aerated activated	AUS	ca 30 OTUs
Findley	Findley K, Oh J, Yang J, Conlan S, Deming C, Meyer JA et al. 2013. Topographic diversity of fungal and bacterial communities in human skin. Nature 498: 367–370.	KC671	SSU	SR6-SR1R	skin:human	USA	unknown
Fomina	unpublished	KM096	SSU	unknown	soil:U mine	SCO	unknown
Freeman	Freeman KR, Martin AP, Karki D, Lynch RC, Mitter MS, Meyer AF, Longcore JE, Simmons DR, Schmidt SK. 2009. Evidence that chytrids dominate fungal communities in high-elevation soils. Proc. Natl. Acad. Sci. USA 106: 18315–18320.	GQ995	SSU	4Fa-1492r	soil:tundra	NEP/USA	ca 30 OTUs
Genitsaris	Genitsaris S, Kormas KA, Moustaka-Gouni M. 2009. Microscopic eukaryotes living in a dying lake (Lake Koronia, Greece). FEMS Microbiol. Ecol. 69: 75–83.	FJ157	SSU	EukA-Euk1633rE	water:lake	GRE	3 OTUs
Hollister	Hollister EB, Schadt CW, Palumbo AV, Ansley RJ, Boutton TW. 2010. Structural and functional diversity of soil bacterial and fungal communities following woody plant encroachment in the southern Great Plains. Soil Biol. Biochem. 42: 1816-1824.	EU490	LSU+ITS	ITS9-1221R	soil:savanna	TX,USA	ca 150 OTUs
Hussels	Hussels C. 2002. Molekulare Charakterisierung pilzlicher Lebensgemeinschaften in Ackerboeden. Thesis. Technische Fachhochschule Berlin, Berlin.	AJ506	SSU	unknown	soil:Zea rhizosphere	GER	unknown
Jobard	Jobard M, Rasconi S, Solinhac L, Cauchie H-M, Sime-Ngando T. 2012. Molecular and morphological diversity of fungi and the associated functions in three European nearby lakes. Environ. Microbiol. 14: 2480–2494.	JQ689	SSU	NS1-1520R	water:lake	FRA	50 OTUs, def 2 clades nov
Jones	Jones MDM, Forn I, Gadelha C, Egan MJ, Bass D, Massana R, Richards TA. 2011. Discovery of novel intermediate forms redefines the fungal tree of life. Nature 474: 200-203.	FJ687	SSU	multiple primers	plant:stem	ENG	unknown, def Cryptomycota
Klaubauf	Klaubauf S, Inselbacher E, Zechmeister-Boltenstern S, Wanck W, Gottsberger R, Strauss J, Gorfer M. 2010. Molecular diversity of fungal communities in agricultural soils from lower Austria. Fung. Div. 44: 65-75.	GU055	LSU+ITS2	ITS1F-TW13	soil:agricultural	AUT	116 OTUs
Lara	Lara E, Moreira D, Lopez-Garcia P. 2010. The environmental clade LKM11 and Rozella form the deepest branching clade of fungi. Protist 161: 116–121.	FJ976	SSU	EK82F-EK1492R	water:peat bog	SUI	3 OTUs, def Rozellida
Lefevre	Lefevre E, Bardot C, Noel C, Carrias J-F, Viscogliosi E, Amblard C, Sime-Ngando T. 2007. Unveiling fungal zooflagellates as members of freshwater picoeukaryotes: evidence from a molecular diversity study in a deep meromictic lake. Environ. Microbiol. 9: 61-71.	DQ244	SSU	1F-1520r	water:lake, oxic	FRA	ca 10 OTUs, 1 clade nov (RozelloM)
Lefevre	Lefevre E, Bardot C, Noel C, Carrias J-F, Viscogliosi E, Amblard C, Sime-Ngando T. 2007. Unveiling fungal zooflagellates as members of freshwater picoeukaryotes: evidence from a molecular diversity study in a deep meromictic lake. Environ. Microbiol. 9: 61-71.	DQ244	SSU	1F-1520r	water:lake, anoxic	FRA	ca 6 OTUs
Lejeune	unpublished	JX869	SSU	unknown	water:lake	FRA	unknown
Lefranc	Lefranc M, Thenot M, Lepere C, Debroas D. 2005. Genetic diversity of small eukaryotes in lakes differing by their trophic status. Appl. Environ. Microbiol. 71: 5935–5942.	AY642	SSU	Ek1F-Ek1520r	water:lake	FRA	11 OTUs
Leprere	Lefranc M, Thenot M, Lepere C, Debroas D. 2005. Genetic diversity of small eukaryotes in lakes differing by their trophic status. Appl. Environ. Microbiol. 71: 5935–5942.	AY642	SSU	Ek1F-Ek1520r	water:lake	FRA	11 OTUs
Lesaulnier	Lesaulnier C, Papamichail D, McCorkle S, Olliver B, Skiena S, Taghavi S, Zak D, Lelie der van D. 2008. Elevated atmospheric CO2 affects soil microbial diversity associated with trembling aspen. Environmental Microbiology 10: 926-941.	EF02	SSU	1F – 1520R	soil:rhizosphere	WI,USA	ca 100 OTUs
Luo	Luo Q, Krumholz LR, Najar FZ, Peacock AD, Roe BA, White DC, Elshahed MS. 2005. Diversity of the Microeukaryotic Community in Sulfide-Rich Zodletone Spring (Oklahoma). Appl. Environ. Microbiol. 71: 6175–6184.	AY916	SSU	82f-1520r	spring:sulphide-rich	OK,USA	ca 20 OTUs
Masquelier	Masquelier S. 2009. Distribution des principaux groupes d'eucaryotes de petite taille en milieu marin et lacustre. Biodiversite et Ecologie. Thesis. Paris, France.	GU067	SSU	Euk328-Euk329	water:lake	LUX	unknown
Matsunaga	Matsunaga K, Kubota K, Harada H. 2014. Molecular Diversity of Eukaryotes in Municipal Wastewater Treatment Processes as Revealed by 18S rRNA Gene Analysis. Microbes Environ. 19: 401-407.	AB901	SSU	EukA-EukB	sludge:aerated activated	JPN	27 OTUs
McGuire	McGuire KL, Zak DR, Edwards IP, Blackwood C, Upchurch R. 2010. Slowed decomposition is biologically mediated in an ectomycorrhizal, tropical rain forest. Oecologia 164: 785-795.	JN890	LSU+ITS	ITS1F-TW13	soil:rain forest	GUY	189 OTUs
Monchy	Monchy S, Sanciu G, Jobard M, Rasconi S, Gerphagnon M, Chabe M, Cian A, Meloni D, Niquil N, Christaki U, Viscogliosi E, Sime-Ngando T. 2011. Exploring and quantifying fungal diversity in freshwater lake ecosystems using rDNA cloning/sequencing and SSU tag pyrosequencing. Environ. Microbiol. 13: 1433-1453.	HQ191	SSU+ITS	NS1-ITS4	water:lake	FRA	ca 60 OTUs
Mueller	Mueller RC, Balasch MM, Kuske CL. 2014. Contrasting soil fungal community responses to experimental nitrogen addition using the large subunit rRNA taxonomic marker and cellobiohydrolase I functional marker. Mol. Ecol. 23: 4406–4417.	KF56	LSU	LR0R-TW13	soil:forest	NC,USA	ca 4400 OTUs
Nakai	Nakai R, Abe T, Baba T, Imura S, Kagoshima H, Kanda H, Kohara Y, Koi A, Niki H, Yanagihara K, Naganuma T. 2012. Eukaryotic phylotypes in aquatic moss pillars inhabiting a freshwater lake in East Antarctica, based on 18S rRNA gene analysis. Polar Biol. 35: 1495–1504.	AB695	SSU	BryF-BryR	mosses:lake	ANT	7 OTUs
Nemergut	Nemergut DR, Townsend AR, Sattin SR, Freeman KR, Fierer N, Neff JC, Bowman WD, Schadt CW, Weintraub MN, Schmidt SK. 2008. The effects of chronic nitrogen fertilization on alpine tundra soil microbial communities: implications for carbon and nitrogen cycling. Environ. Microbiol. 10: 3093–3105.	EU861	LSU	ITS9-1221R	soil:meadow	CO,USA	ca 100 OTUs
Nold	Nold SC, Zajack HA, Biddanda BA. 2010. Eukaryal and archaeal diversity in a submerged sinkhole ecosystem influenced by sulfur-rich, hypoxic groundwater. J. Great Lakes Res. 36: 366-375.	EU910	SSU	Arc8F-Arc1492R	sediment:lake	MI, USA	1 OTU
Odenbach	Parchert KJ, Spilde MN, Porras-Alfaro A, Nyberg AM, Northup DE. 2012. Fungal communities associated with rock varnish in Black Canyon, New Mexico: casual inhabitants or essential partners? Geomicrobiol. J. 29: 752–766.	JF719	SSU	NS3-NS8	soil:rock	NM,USA	ca 30 OTUs
Poitelon	Poitelon J-B, Joyeux M, Welte B, Duguet J-P, Peplies J, DuBow MS. 2010. Identification and phylogeny of eukaryotic 18S rDNA phylotypes detected in chlorinated finished drinking water samples from three Parisian surface water treatment plants. Lett. Appl. Microbiol. 49: 589–595.	FJ577	SSU	4F-1787R	water:drinking	FRA	2 OTUs
Porter	Porter TM, Skillman JE, Moncalvo J-M. 2008. Fruiting body and soil rDNA sampling detects complementary assemblage of Agaricomycotina (Basidiomycota, Fungi) in a hemlock-dominated forest plot in southern Ontario. Mol. Ecol. 17: 3037-3050.	EU522	LSU	LR0R-LR5	soil:forest	ON,CAN	ca 190 OTUs
Slapeta	Slapeta J, Moreira D, Lopez-Garcia P. 2005. The extent of protist diversity: insights from molecular ecology of freshwater eukaryotes. Proc. R. Soc. B 272: 2073–2081.	AY821	SSU	42F-1498R	sediment:lake	FRA	10 OTUs
Sridhar	Sridhar KR, Beaton M, Bärlöcher F. 2011. Fungal propagules and DNA in feces of two detritus-feeding amphipods. Microb. Ecol. 61: 31-40.	HM487	SSU	AU2-AU4	feces:amphipods	NB,CAN	ca 30 OTUs
Staay	Moon-van der Staay SY, Tzeneva VA, van der Staay GWM, de Vos WM, Smidt H, Hackstein JHP. 2006. Eukaryotic diversity in historical soil samples. FEMS Microbiol. Ecol. 57: 420-428.	AM114	SSU	18SF-18SR	soil:undefined	NED	6 OTUs
Steven	Steven B, Gallegos Graves LV, Yeager C, Belnap J, Kuske CR. 2014. Common and distinguishing features of the bacterial and fungal communities in biological soil crusts and shrub root zone soils. Soil Biol. Biochem. 69: 302-312.	KC55	LSU	LR0R-LR3	soil:desert	ID,USA	ca 60 OTUs
Stoeck	unpublished	EF100	SSU	unknown	sediment:marine	GRL	unknown
Symanczik	unpublished	JN936	LSU	unknown	soil:desert	OMN	unknown
Zhang	Zhang X, Li X, Zhang C, Li X, Zhang H. 2012. Ecological risk of long-term chlorimuron-ethyl application to soil microbial community: an in situ investigation in a continuously cropped soybean field in Northeast China. Environ. Sci. Pollut. Res. 18: 407-415.	GU568	SSU	EF3-EF4	soil:agricultural	HJ,CHN	26 OTUs
Takada	Takada Hoshino Y, Morimoto S. 2010. Soil clone library analyses to evaluate specificity and selectivity of PCR primers targeting fungal 18S rDNA for Denaturing-Gradient Gel Electrophoresis (DGGE). Microbes Environ. 25: 281–287.	AB534	SSU	4 primer pairs	soil: agricultural	JPN	ca 20 OTUs
Takishita	Takishita K, Tsuchiya M, Kawato M, Ogura K, Kitazato H, Maruyama T. 2007. Genetic Diversity of Microbial Eukaryotes in Anoxic Sediment of the Saline Meromictic Lake Namako-ike (Japan): On the Detection of Anaerobic or Anoxic-tolerant Lineages of Eukaryotes. Protist 158: 51—64.	AB252	SSU	Full,4 primers	sediment:salt lake	JPN	3 OTUs
Takishita	Takishita K, Yubuki N, Kakizoe N, Inagaki Y, Maruyama T. 2007. Diversity of microbial eukaryotes in sediment at a deep-sea methane cold seep: surveys of ribosomal DNA libraries from raw sediment samples and two enrichment cultures. Extremophiles 11: 563-576.	AB275	SSU	Full,4 primers	sediment:marine deep-sea	JPN	4 OTUs
Takishita	Takishita K, Miyake H, Kawato M, Maruyama T. 2005. Genetic diversity of microbial eukaryotes in anoxic sediment around fumaroles on a submarine caldera floor based on the small-subunit rDNA phylogeny. Extremophiles 9: 185-196.	AB191	SSU	Full,4 primers	sediment:marine deep-sea	JPN	3 OTUs
Tarbe	Tarbe A-L, Stenuite S, Balague V, Sinyinza D, Descy J-P, Massana R. 2011. Molecular characterisation of the small-eukaryote community in a tropical Great Lake (Lake Tanganyika, East Africa). Aquat. Microb. Ecol. 62: 177-190.	GU290	SSU	Euk1F-EukR	water:lake	ZAM	2 OTUs
Tedersoo	Tedersoo L, Liiv I, Kivistik PA, Anslan S, Kõljalg U, Bahram M. 2016. Genomics and metagenomics technologies to recover ribosomal DNA and single-copy genes from old fruitbody and ectomycorrhiza specimens. MycoKeys 13: 1-20.	UDB	SSU+LSU	genomic	soil:forest	ARG	unknown
Tian	Tian F, Yu Y, Chen B, Li H, Yao Y-F, Guo X-K. 2009. Bacterial, archaeal and eukaryotic diversity in Arctic sediment as revealed by 16S rRNA and 18S rRNA gene clone libraries analysis. Polar Biol. 93–103.	EU050	SSU	EukF-EukR	sediment:marine	Svalbard	2 OTUs?
Timling	Timling I, Walker DA, Nusbaum C, Lennon NJ, Taylor DL. 2014. Rich and cold: diversity, distribution and drivers of fungal communities in patterned-ground ecosystems of the North American Arctic. Mol. Ecol. 23: 3258-3272.	KC96	LSU+ITS	ITS1F-TW13	soil:tundra	AK,USA/CAN	1834 OTUs
van Hannen	van Hannen EJ, Mooij W, Agterveld MP, Gons HJ, Laanbroek HJ. 1999. Detritus-dependent development of the microbial community in an experimental system: qualitative analysis by denaturing gradient gel electrophoresis. Appl. Environ. Microbiol. 65: 2478–2484.	AJ130	SSU	E4-E1628	water:lake,experimental	NED	4 OTUs, LKM11 clade
Weber	Weber SD, Hofmann A, Pilhofer M, Wanner G, Agerer R, Ludwig W, Schleifer K-H, Fried J. 2009. The diversityof fungi inaerobic sewage granules assessed by 18S rRNAgene and ITS sequence analyses. FEMS Microbiol. Ecol. 68:246-254.	FM178	SSU+ITS	4 primer pairs	sludge:granules, aerobic	GER	unknown
Yagi	Yagi JM, Neuhauser EF, Ripp JA, Mauro DM, Madsen EL 2010. Subsurface ecosystem resilience: long-term attenuation of subsurface contaminants supports a dynamic microbial community. ISME J. 4: 131-143.	FJ810	SSU	360Fe-1391Re	water:groundwater	NY,USA	3 OTUs
Newbold	Newbold LK, Oliver AE, Booth T, Tiwari B, Desantis T, Maguire M, Andersen G, van der Gast CJ, Whiteley AS. The response of marine picoplankton to ocean acidification. Environ. Microbiol. 14: 2293-2307.	FR874	SSU	EukF-EukR	water:marine,experimental	GBR	18 OTUs
LeCroq	Lecroq B, Gooday AJ, Cedhagen T, Sabbatini A, Pawlowski J. 2009. Molecular analyses reveal high levels of eukaryotic richness associated with enigmatic deep-sea protists (Komokiacea). Mar. Biodiv. 39: 45-55.	FJ646	SSU	s12.2-sB	sediment:marine	ANT	32 OTUs

## Sheet: Data S1
Data S1. Distribution of OTUs across samples and metadata of samples.
group	OTU	sequenced sample (representative)	Accession	Sum of sequences	Number of sites	Metadata	G2750	G2755	G2640	G2641	G2642	G2643	G2645	G2646	G2647	G2648	G2649	G2650	S173	S174	S175	S176	S177	S178	G2744	G2745	G2747	G2748	G2749	G2751	G2754	S062	S063	S064	S065	S066	S067	S204	S206	S207	S179	S180	S181	S182	S183	S184	S185	S186	S016
branch1	GL07679	S234	UDB014728	3	2		0	0	0	0	0	0	0	0	0	0	0	0	0	0	0	0	0	0	0	0	0	0	0	0	0	0	0	0	0	0	0	0	0	0	0	0	0	0	0	0	0	0	0
branch1	GL51047			4	3		0	0	0	0	0	0	0	0	0	0	0	0	0	0	0	0	0	0	0	0	0	0	0	0	0	0	0	0	0	0	0	0	0	0	0	0	0	0	0	0	0	0	0
branch1	GL51078			4	1		0	0	0	0	0	0	0	0	0	0	0	0	0	0	0	0	0	0	0	0	0	0	0	0	0	0	0	0	0	0	0	0	0	0	0	0	0	0	0	0	0	0	0
branch1	GL51080			5	2		0	0	0	0	0	0	0	0	0	0	0	0	0	0	0	0	0	0	0	0	0	0	0	0	0	0	0	0	0	0	0	0	0	0	0	0	0	0	0	0	0	0	0
branch2	GL39891	G2732	UDB014923	4	2		0	0	0	0	0	0	0	0	0	0	0	0	0	0	0	0	0	0	0	0	0	0	0	0	0	0	0	0	0	0	0	0	0	0	0	0	0	0	0	0	0	0	0
branch3	GL33834	G2677	UDB014895	3	2		0	0	0	0	0	0	0	0	0	0	0	0	0	0	0	0	0	0	0	0	0	0	0	0	0	0	0	0	0	0	0	0	0	0	0	0	0	0	0	0	0	0	0
branch4	GL42909	G2745	UDB014934	6	2		0	0	0	0	0	0	0	0	0	0	0	0	0	0	0	0	0	0	0	3	0	0	0	0	3	0	0	0	0	0	0	0	0	0	0	0	0	0	0	0	0	0	0
branch4	GL37326			2	2		0	0	0	0	0	0	0	0	0	0	0	0	0	0	0	0	0	0	0	0	0	1	0	0	0	0	0	0	0	0	0	0	0	0	0	0	0	0	0	0	0	0	0
branch4	GL39199			2	2		0	0	0	0	0	0	0	0	0	0	0	0	0	0	0	0	0	0	0	0	0	0	0	0	0	0	0	0	0	0	0	0	0	0	0	0	0	0	0	0	0	0	0
branch5	GL26492	G2647	UDB014858	4	1		0	0	0	0	0	0	0	0	4	0	0	0	0	0	0	0	0	0	0	0	0	0	0	0	0	0	0	0	0	0	0	0	0	0	0	0	0	0	0	0	0	0	0
branch5	GL21288			2	1		0	0	0	0	0	0	0	0	0	0	0	0	0	0	0	2	0	0	0	0	0	0	0	0	0	0	0	0	0	0	0	0	0	0	0	0	0	0	0	0	0	0	0
branch5	GL24712			4	1		0	0	0	0	0	0	0	0	0	0	0	0	0	0	0	4	0	0	0	0	0	0	0	0	0	0	0	0	0	0	0	0	0	0	0	0	0	0	0	0	0	0	0
branch5	GL40384			2	2		0	0	0	0	0	0	0	0	0	0	0	0	0	0	0	1	1	0	0	0	0	0	0	0	0	0	0	0	0	0	0	0	0	0	0	0	0	0	0	0	0	0	0
branch6	GL15471	G2660	UDB014791	8	3		0	0	0	0	0	0	0	0	0	0	0	0	0	0	0	0	0	0	0	0	0	0	0	1	0	0	0	0	0	0	0	0	0	0	0	0	0	0	0	0	0	0	0
branch6	GL15217			6	2		0	0	0	0	0	0	0	0	0	0	0	0	0	0	0	0	0	0	0	0	0	0	0	0	0	0	0	0	0	0	0	0	0	0	0	0	0	0	0	0	0	0	0
branch6	GL15520			3	2		0	2	0	0	0	0	0	0	0	0	0	0	0	0	0	0	0	0	0	0	0	0	0	0	0	0	0	0	0	0	0	0	0	0	0	0	0	0	0	0	0	0	0
branch6	GL15595			13	3		0	0	0	0	0	0	0	0	0	0	0	0	0	0	0	0	0	0	0	0	0	0	0	0	0	0	0	0	0	0	0	0	0	0	0	0	0	0	0	0	0	0	0
branch6	GL15977			4	1		0	0	0	0	0	0	0	0	0	0	0	0	0	0	0	0	0	0	0	0	0	0	0	0	0	0	0	0	0	0	0	0	0	0	0	0	0	0	0	0	0	0	0
branch6	GL16050			5	3		0	0	0	0	0	0	0	0	0	0	0	0	0	0	0	0	0	0	0	0	0	0	0	0	0	0	0	0	0	0	0	0	0	0	0	0	0	0	0	0	0	0	0
branch6	GL18885			4	2		0	0	0	0	0	0	0	0	0	0	0	0	0	0	0	0	0	0	0	0	0	0	0	0	0	0	0	0	0	0	0	0	0	0	0	0	0	0	0	0	0	0	0
branch6	GL19927			13	4		0	0	0	0	0	0	0	0	0	0	0	0	0	0	0	0	1	0	0	3	0	0	0	0	0	0	0	0	0	0	0	0	0	0	0	0	0	0	0	0	0	0	0
branch6	GL20426			2	2		0	0	0	0	0	0	0	0	0	0	0	0	0	0	0	0	0	0	0	0	0	0	0	0	0	0	0	0	0	0	0	0	0	0	0	0	0	0	0	0	0	0	0
branch6	GL22779			13	1		0	0	0	0	0	0	0	0	0	0	0	0	0	0	0	0	0	0	0	0	0	0	0	0	0	0	0	0	0	0	0	0	0	0	0	0	0	0	0	0	0	0	0
branch6	GL22912			12	2		0	0	0	0	0	0	0	0	0	0	0	0	0	0	0	0	0	0	0	0	0	0	0	0	0	0	0	0	0	0	0	0	0	0	0	0	0	0	0	0	0	0	0
branch6	GL23189			5	1		0	0	0	0	0	0	0	0	0	0	0	0	0	0	0	0	0	0	0	0	0	0	0	0	0	0	0	0	0	0	0	0	0	0	0	0	0	0	0	0	0	0	0
branch6	GL23295			2	1		0	0	0	0	0	0	0	0	0	0	0	0	0	0	0	0	0	0	0	0	0	0	0	0	0	0	0	0	0	0	0	0	0	0	0	0	0	0	0	0	0	0	0
branch6	GL23789			3	1		0	0	0	0	0	0	0	0	0	0	0	0	0	0	0	0	0	0	0	0	0	0	0	0	0	0	0	0	0	0	0	0	0	0	0	0	0	0	0	0	0	0	0
branch6	GL23844			2	1		0	0	0	0	0	0	0	0	0	0	0	0	0	0	0	0	0	0	0	0	0	0	0	0	0	0	0	0	0	0	0	0	0	0	0	0	0	0	0	0	0	0	0
branch6	GL23866			4	1		0	0	0	0	0	0	0	0	0	0	0	0	0	0	0	0	0	0	0	0	0	0	0	0	0	0	0	0	0	0	0	0	0	0	0	0	0	0	0	0	0	0	0
branch6	GL23885			4	3		0	0	0	0	0	0	0	0	0	0	0	0	0	0	0	0	0	0	0	0	0	0	0	0	0	0	0	0	0	0	0	0	0	0	0	0	0	0	0	0	0	0	0
branch6	GL24846			6	2		0	0	0	0	0	0	0	0	0	0	0	0	0	0	0	0	0	0	0	0	0	0	0	0	0	0	0	0	0	0	0	0	0	0	0	0	0	0	0	0	0	0	0
branch6	GL33461			4	3		0	0	0	0	0	0	0	0	0	0	0	0	0	0	0	0	0	0	0	0	0	0	0	0	0	0	0	0	0	0	0	0	0	0	0	0	0	0	0	0	0	0	0
branch7	GL16288	AV103	UDB014800	29	11		0	0	0	0	0	0	0	0	0	0	0	0	0	0	0	0	0	0	0	0	0	0	0	0	0	0	0	0	0	0	0	0	0	0	0	0	0	0	0	0	0	0	0
branch7	GL15952			2	1		0	0	0	0	0	0	0	0	0	0	0	0	0	0	0	0	0	0	0	0	0	0	0	0	0	0	0	0	0	0	0	0	0	0	0	0	0	0	0	0	0	0	0
branch7	GL16682			4	4		0	0	0	0	0	0	0	0	0	0	0	0	0	0	0	0	0	0	0	0	0	0	0	0	0	0	0	0	0	0	0	0	0	0	0	0	0	0	0	0	0	0	0
branch7	GL17487			5	4		0	0	0	0	0	0	0	0	0	0	0	0	0	0	0	0	0	0	0	0	0	0	0	0	0	0	0	0	0	0	0	0	0	0	0	0	0	0	0	0	0	0	0
branch7	GL17512			5	4		0	0	0	0	0	0	0	0	0	0	0	0	0	0	0	0	0	0	0	0	0	0	0	0	0	0	0	0	0	0	0	0	0	0	0	0	0	0	0	0	0	0	0
branch7	GL17909			9	3		0	0	0	0	0	0	0	0	0	0	0	0	0	0	0	0	0	0	0	0	0	0	0	0	0	0	0	0	0	0	0	0	0	0	0	0	0	0	0	0	0	0	0
branch7	GL25309			6	2		0	0	0	0	0	0	0	0	0	0	0	0	0	0	0	0	0	0	0	0	0	0	0	0	0	0	0	0	0	0	0	0	0	0	0	0	0	0	0	0	0	0	0
branch7	GL26633			5	5		0	0	0	0	0	0	0	0	0	0	0	0	0	0	0	0	0	0	0	0	0	0	0	0	0	0	0	0	0	0	0	0	0	0	0	0	0	0	0	0	0	0	0
branch7	GL27623			2	1		0	0	0	0	0	0	0	0	0	0	0	0	0	0	0	0	0	0	0	0	0	0	0	0	0	0	0	0	0	0	0	0	0	0	0	0	0	0	0	0	0	0	0
branch7	GL27988			10	6		0	0	0	0	0	0	0	0	0	0	0	0	0	0	0	0	0	0	0	0	0	0	0	0	0	0	0	0	0	0	0	0	0	0	0	0	0	0	0	0	0	0	0
branch7	GL28689			8	6		0	0	0	0	0	0	0	0	0	0	0	0	0	0	0	0	0	0	0	0	0	0	0	0	0	0	0	0	0	0	0	0	0	0	0	0	0	0	0	0	0	0	0
branch7	GL31347			12	8		0	0	0	0	0	0	0	0	0	0	0	0	0	0	0	0	0	0	0	0	0	0	0	0	0	0	0	0	0	0	0	0	0	0	0	0	0	0	0	0	0	0	0
branch7	GL31692			3	3		0	0	0	0	0	0	0	0	0	0	0	0	0	0	0	0	0	0	0	0	0	0	0	0	0	0	0	0	0	0	0	0	0	0	0	0	0	0	0	0	0	0	0
branch7	GL31742			2	2		0	0	0	0	0	0	0	0	0	0	0	0	0	0	0	0	0	0	0	0	0	0	0	0	0	0	0	0	0	0	0	0	0	0	0	0	0	0	0	0	0	0	0
branch7	GL33213			2	2		0	0	0	0	0	0	0	0	0	0	0	0	0	0	0	0	0	0	0	0	0	0	0	0	0	0	0	0	0	0	0	0	0	0	0	0	0	0	0	0	0	0	0
branch7	GL33224			3	3		0	0	0	0	0	0	0	0	0	0	0	0	0	0	0	0	0	0	0	0	0	0	0	0	0	0	0	0	0	0	0	0	0	0	0	0	0	0	0	0	0	0	0
branch7	GL35514			2	2		0	0	0	0	0	0	0	0	0	0	0	0	0	0	0	0	0	0	0	0	0	0	0	0	0	0	0	0	0	0	0	0	0	0	0	0	0	0	0	0	0	0	0
branch7	GL37942			2	1		0	0	0	0	0	0	0	0	0	0	0	0	0	0	0	0	0	0	0	0	0	0	0	0	0	0	0	0	0	0	0	0	0	0	0	0	0	0	0	0	0	0	0
branch7	GL39578			2	2		0	0	0	0	0	0	0	0	0	0	0	0	0	0	0	0	0	0	0	0	0	0	0	0	0	0	0	0	0	0	0	0	0	0	0	0	0	0	0	0	0	0	0
branch7	GL42544			2	1		0	0	0	0	0	0	0	0	0	0	0	0	0	0	0	0	0	0	0	0	0	0	0	0	0	0	0	0	0	0	0	0	0	0	0	0	0	0	0	0	0	0	0
clade GS01	GL51142			12	1		0	0	0	0	0	0	0	0	0	0	0	0	0	0	0	0	0	0	0	0	0	0	0	0	0	0	0	0	0	0	0	0	0	0	0	0	0	0	0	0	0	0	0
clade GS01	GL27101			6	5		0	0	0	0	0	0	0	0	0	0	0	0	0	0	0	0	0	0	0	0	0	0	0	0	0	0	0	0	0	0	0	0	0	0	0	0	0	0	0	0	0	0	0
clade GS01	GL00251	S114	UDB014611	63	2		0	0	0	0	0	0	0	0	0	0	0	0	0	0	0	0	0	0	0	0	0	0	0	0	0	0	0	0	0	0	0	0	0	0	0	0	0	0	0	0	0	0	0
clade GS01	GL00497	S094	UDB014621	85	3		0	0	0	0	0	0	0	0	0	0	0	0	0	0	0	0	0	0	0	0	0	0	0	0	0	0	0	0	0	0	0	0	0	0	0	0	0	0	0	0	0	0	0
clade GS01	GL05862	S092	UDB014707	6	3		0	0	0	0	0	0	0	0	0	0	0	0	0	0	0	0	0	0	0	0	0	0	0	0	0	0	0	0	0	0	0	0	0	0	0	0	0	0	0	0	0	0	0
clade GS01	GL00206			2	1		0	0	0	0	0	0	0	0	0	0	0	0	0	0	0	0	0	0	0	0	0	0	0	0	0	0	0	0	0	0	0	0	0	0	0	0	0	0	0	0	0	0	0
clade GS01	GL00207			2	1		0	0	0	0	0	0	0	0	0	0	0	0	0	0	0	0	0	0	0	0	0	0	0	0	0	0	0	0	0	0	0	0	0	0	0	0	0	0	0	0	0	0	0
clade GS01	GL00364			3	2		0	0	0	0	0	0	0	0	0	0	0	0	0	0	0	0	0	0	0	0	0	0	0	0	0	0	0	0	0	0	0	0	0	0	0	0	0	0	0	0	0	0	0
clade GS01	GL00535			2	1		0	0	0	0	0	0	0	0	0	0	0	0	0	0	0	0	0	0	0	0	0	0	0	0	0	0	0	0	0	0	0	0	0	0	0	0	0	0	0	0	0	0	0
clade GS01	GL00583			2	2		0	0	0	0	0	0	0	0	0	0	0	0	0	0	0	0	0	0	0	0	0	0	0	0	0	0	0	0	0	0	0	0	0	0	0	0	0	0	0	0	0	0	0
clade GS01	GL00678			2	2		0	0	0	0	0	0	0	0	0	0	0	0	0	0	0	0	0	0	0	0	0	0	0	0	0	0	0	0	0	0	0	0	0	0	0	0	0	0	0	0	0	0	0
clade GS01	GL00679			6	3		0	0	0	0	0	0	0	0	0	0	0	0	0	0	0	0	0	0	0	0	0	0	0	0	0	0	0	0	0	0	0	0	0	0	0	0	0	0	0	0	0	0	0
clade GS01	GL00982			2	2		0	0	0	0	0	0	0	0	0	0	0	0	0	0	0	0	0	0	0	0	0	0	0	0	0	0	0	0	0	0	0	0	0	0	0	0	0	0	0	0	0	0	0
clade GS01	GL00992			10	4		0	0	0	0	0	0	0	0	0	0	0	0	0	0	0	0	0	0	0	0	0	0	0	0	0	0	0	0	0	0	0	0	0	0	0	0	0	0	0	0	0	0	0
clade GS01	GL01521			3	2		0	0	0	0	0	0	0	0	0	0	0	0	0	0	0	0	0	0	0	0	0	0	0	0	0	0	0	0	0	0	0	0	0	0	0	0	0	0	0	0	0	0	0
clade GS01	GL06590			2	1		0	0	0	0	0	0	0	0	0	0	0	0	0	0	0	0	0	0	0	0	0	0	0	0	0	0	0	0	0	0	0	0	0	0	0	0	0	0	0	0	0	0	0
clade GS01	GL10575			2	2		0	0	0	0	0	0	0	0	0	0	0	0	0	0	0	0	0	0	0	0	0	0	0	0	0	0	0	0	0	0	0	0	0	0	0	0	0	0	0	0	0	0	0
clade GS01	GL12151			3	2		0	0	0	0	0	0	0	0	0	0	0	0	0	0	0	0	0	0	0	0	0	0	0	0	0	0	0	0	0	0	0	0	0	0	0	0	0	0	0	0	0	0	0
clade GS01	GL12426			2	2		0	0	0	0	0	0	0	0	0	0	0	0	0	0	0	0	0	0	0	0	0	0	0	0	0	0	0	0	0	0	0	0	0	0	0	0	0	0	0	0	0	0	0
clade GS01	GL18735			2	2		0	0	0	0	0	0	0	0	0	0	0	0	0	0	0	0	0	0	0	0	0	0	0	0	0	0	0	0	0	0	0	0	0	0	0	0	0	0	0	0	0	0	0
clade GS01	GL18743			2	1		0	0	0	0	0	0	0	0	0	0	0	0	0	0	0	0	0	0	0	0	0	0	0	0	0	0	0	0	0	0	0	0	0	0	0	0	0	0	0	0	0	0	0
clade GS01	GL48893			2	2		0	0	0	0	0	0	0	0	0	0	0	0	0	0	0	0	0	0	0	0	0	0	0	0	0	0	0	0	0	0	0	0	0	0	0	0	0	0	0	0	0	0	0
clade GS01	GL48939			2	2		0	0	0	0	0	0	0	0	0	0	0	0	0	0	0	0	0	0	0	0	0	0	0	0	0	0	0	0	0	0	0	0	0	0	0	0	0	0	0	0	0	0	0
clade GS01	GL51134			2	1		0	0	0	0	0	0	0	0	0	0	0	0	0	0	0	0	0	0	0	0	0	0	0	0	0	0	0	0	0	0	0	0	0	0	0	0	0	0	0	0	0	0	0
clade GS01	GL51143			3	2		0	0	0	0	0	0	0	0	0	0	0	0	0	0	0	0	0	0	0	0	0	0	0	0	0	0	0	0	0	0	0	0	0	0	0	0	0	0	0	0	0	0	0
clade GS01	GL51144			2	1		0	0	0	0	0	0	0	0	0	0	0	0	0	0	0	0	0	0	0	0	0	0	0	0	0	0	0	0	0	0	0	0	0	0	0	0	0	0	0	0	0	0	0
clade GS02	GL09833	S189	UDB014756	15	6		0	0	0	0	0	0	0	0	0	0	0	0	0	0	0	0	0	0	0	0	0	0	0	0	0	0	0	0	0	0	0	0	0	0	0	0	0	0	0	0	0	0	0
clade GS02	GL16010	S086	UDB014794	31	4		0	0	0	0	0	0	0	0	0	0	0	0	0	0	0	0	0	0	0	0	0	0	0	0	0	0	0	0	0	0	0	0	0	0	0	0	0	0	0	0	0	0	0
clade GS02	GL16943	G2846	UDB014795	16	5		0	0	0	0	0	0	0	0	0	0	0	0	0	0	0	0	0	0	0	0	0	0	0	0	0	0	0	0	0	0	0	0	0	0	0	0	0	0	0	0	0	0	0
clade GS02	GL14089			6	1		0	0	0	0	0	0	0	0	0	0	0	0	0	0	0	0	0	0	0	0	0	0	0	0	0	0	0	0	0	0	0	0	0	0	0	0	0	0	0	0	0	0	0
clade GS02	GL17775			3	1		0	0	0	0	0	0	0	0	0	0	0	0	0	0	0	0	0	0	0	0	0	0	0	0	0	0	0	0	0	0	0	0	0	0	0	0	0	0	0	0	0	0	0
clade GS02	GL18345			7	2		0	0	0	0	0	0	0	0	0	0	0	0	0	0	0	0	0	0	0	0	0	0	0	0	0	0	0	0	0	0	0	0	0	0	0	0	0	0	0	0	0	0	0
clade GS03	GL04713			5	2		0	0	0	0	0	0	0	0	0	0	0	0	0	0	0	0	0	0	0	0	0	0	0	0	0	0	0	0	0	0	0	0	0	0	0	0	0	0	0	0	0	0	0
clade GS03	GL04110	S136	UDB014679	7	2		0	0	0	0	0	0	0	0	0	0	0	0	0	0	0	0	0	0	0	0	0	0	0	0	0	0	0	0	0	0	0	0	0	0	0	0	0	0	0	0	0	0	0
clade GS03	GL03118			2	2		0	0	0	0	0	0	0	0	0	0	0	0	0	0	0	0	0	0	0	0	0	0	0	0	0	0	0	0	0	0	0	0	0	0	0	0	0	0	0	0	0	0	0
clade GS03	GL03151			2	1		0	0	0	0	0	0	0	0	0	0	0	0	0	0	0	0	0	0	0	0	0	0	0	0	0	0	0	0	0	0	0	0	0	0	0	0	0	0	0	0	0	0	0
clade GS03	GL03911			2	1		0	0	0	0	0	0	0	0	0	0	0	0	0	0	0	0	0	0	0	0	0	0	0	0	0	0	0	0	0	0	0	0	0	0	0	0	0	0	0	0	0	0	0
clade GS03	GL04196			3	2		0	0	0	0	0	0	0	0	0	0	0	0	0	0	0	0	0	0	0	0	0	0	0	0	0	0	0	0	0	0	0	0	0	0	0	0	0	0	0	0	0	0	0
clade GS03	GL05172			4	1		0	0	0	0	0	0	0	0	0	0	0	0	0	0	0	0	0	0	0	0	0	0	0	0	0	0	0	0	0	0	0	0	0	0	0	0	0	0	0	0	0	0	0
clade GS03	GL05449			4	1		0	0	0	0	0	0	0	0	0	0	0	0	0	0	0	0	0	0	0	0	0	0	0	0	0	0	0	0	0	0	0	0	0	0	0	0	0	0	0	0	0	0	0
clade GS03	GL05868			2	2		0	0	0	0	0	0	0	0	0	0	0	0	0	0	0	0	0	0	0	0	0	0	0	0	0	0	0	0	0	0	0	0	0	0	0	0	0	0	0	0	0	0	0
clade GS04	GL02572	G2836	UDB014656	3	2		0	0	0	0	0	0	0	0	0	0	0	0	0	0	0	0	0	0	0	0	0	0	0	0	0	0	0	0	0	0	0	0	0	0	0	0	0	0	0	0	0	0	0
clade GS04	GL02988	S006	UDB014663	2	1		0	0	0	0	0	0	0	0	0	0	0	0	0	0	0	0	0	0	0	0	0	0	0	0	0	0	0	0	0	0	0	0	0	0	0	0	0	0	0	0	0	0	0
clade GS04	GL03020	G2840	UDB014664	5	2		0	0	0	0	0	0	0	0	0	0	0	0	0	0	0	0	0	0	0	0	0	0	0	0	0	0	0	0	0	0	0	0	0	0	0	0	0	0	0	0	0	0	0
clade GS04	GL03201			2	2		0	0	0	0	0	0	0	0	0	0	0	0	0	0	0	0	0	0	0	0	0	0	0	0	0	0	0	0	0	0	0	0	0	0	0	0	0	0	0	0	0	0	0
clade GS05	GL03853	S098	UDB014673	43	10		0	0	0	0	0	0	0	0	0	0	0	0	0	0	0	0	0	0	0	0	0	0	0	0	0	0	0	0	0	0	0	0	0	0	0	0	0	0	0	0	0	0	0
clade GS05	GL05842	S204	UDB014705	16	7		0	0	0	0	0	0	0	0	0	0	0	0	0	0	0	0	0	0	0	0	0	0	0	0	0	0	0	0	0	0	0	3	0	8	0	0	0	0	0	0	0	0	0
clade GS05	GL06927	S132	UDB014721	12	3		0	0	0	0	0	0	0	0	0	0	0	0	0	0	0	0	0	0	0	0	0	0	0	0	0	0	0	0	0	0	0	0	0	0	0	0	0	0	0	0	0	0	0
clade GS05	GL00902			3	2		0	0	0	0	0	0	0	0	0	0	0	0	0	0	0	0	0	0	0	0	0	0	0	0	0	0	0	0	0	0	0	0	0	0	0	0	0	0	0	0	0	0	0
clade GS05	GL01320			8	5		0	0	0	0	0	0	0	0	0	0	0	0	0	0	0	0	0	0	0	0	0	0	0	0	0	0	0	0	0	0	0	0	0	0	0	0	0	0	0	0	0	0	0
clade GS05	GL01726			2	2		0	0	0	0	0	0	0	0	0	0	0	0	0	0	0	0	0	0	0	0	0	0	0	0	0	0	0	0	0	0	0	0	0	0	0	0	0	0	0	0	0	0	0
clade GS05	GL02234			2	2		0	0	0	0	0	0	0	0	0	0	0	0	0	0	0	0	0	0	0	0	0	0	0	0	0	0	0	0	0	0	0	0	0	0	0	0	0	0	0	0	0	0	0
clade GS05	GL02819			2	2		0	0	0	0	0	0	0	0	0	0	0	0	0	0	0	0	0	0	0	0	0	0	0	0	0	1	0	0	0	0	0	0	0	0	0	0	0	0	0	0	0	0	0
clade GS05	GL03051			2	1		0	0	0	0	0	0	0	0	0	0	0	0	0	0	0	0	0	0	0	0	0	0	0	0	0	0	0	0	0	0	0	0	0	0	0	0	0	0	0	0	0	0	0
clade GS05	GL03081			8	7		0	0	0	0	0	0	0	0	0	0	0	0	0	0	0	0	0	0	0	0	0	0	0	0	0	0	0	0	0	0	0	0	0	0	0	0	0	0	0	0	0	0	0
clade GS05	GL03341			2	1		2	0	0	0	0	0	0	0	0	0	0	0	0	0	0	0	0	0	0	0	0	0	0	0	0	0	0	0	0	0	0	0	0	0	0	0	0	0	0	0	0	0	0
clade GS05	GL03448			2	2		0	0	0	0	0	0	0	0	0	0	0	0	0	0	0	0	0	0	0	0	0	0	0	0	0	0	0	0	0	0	0	0	0	0	0	0	0	0	0	0	0	0	0
clade GS05	GL03596			4	3		0	0	0	0	0	0	0	0	0	0	0	0	0	0	0	0	0	0	0	0	0	0	0	0	0	0	0	0	0	0	0	0	0	0	0	0	0	0	0	0	0	0	0
clade GS05	GL03619			3	2		0	0	0	0	0	0	0	0	0	0	0	0	0	0	0	0	0	0	0	0	0	0	0	0	0	0	0	0	0	0	0	0	0	0	0	0	0	0	0	0	0	0	0
clade GS05	GL03756			8	1		0	0	0	0	0	0	0	0	0	0	0	0	0	0	0	0	0	0	0	0	0	0	0	0	0	0	0	0	0	0	0	0	0	0	0	0	0	0	0	0	0	0	0
clade GS05	GL03839			2	2		0	0	0	0	0	0	0	0	0	0	0	0	0	0	0	0	0	0	0	0	0	0	0	0	0	0	0	0	0	0	0	0	0	0	0	0	0	0	0	0	0	0	0
clade GS05	GL03869			2	1		0	0	0	0	0	0	0	0	0	0	0	0	0	0	0	0	0	0	0	0	0	0	0	0	0	0	0	0	0	0	0	0	0	0	0	0	0	0	0	0	0	0	0
clade GS05	GL03960			3	2		0	0	0	0	0	0	0	0	0	0	0	0	0	0	0	0	0	0	0	0	0	0	0	0	0	0	0	0	0	0	0	0	0	0	0	0	0	0	0	0	0	0	0
clade GS05	GL04141			3	1		0	0	0	0	0	0	0	0	0	0	0	0	0	0	0	0	0	0	0	0	0	0	0	0	0	0	0	0	0	0	0	0	0	0	0	0	0	0	0	0	0	0	0
clade GS05	GL04149			3	3		0	0	0	0	0	0	0	0	0	0	0	0	0	0	0	0	0	0	0	0	0	0	0	0	0	0	0	0	0	0	0	0	0	0	0	0	0	0	0	0	0	0	0
clade GS05	GL04311			3	2		0	0	0	0	0	0	0	0	0	0	0	0	0	0	0	0	0	0	0	0	0	0	0	0	0	0	0	0	0	0	0	0	0	0	0	0	0	0	0	0	0	0	0
clade GS05	GL04345			4	2		0	0	0	0	0	0	0	0	0	0	0	0	0	0	0	0	0	0	0	0	0	0	0	0	0	0	0	0	0	0	0	0	0	0	0	0	0	0	0	0	0	0	0
clade GS05	GL04450			3	1		0	0	0	0	0	0	0	0	0	0	0	0	0	0	0	0	0	0	0	0	0	0	0	0	0	0	0	0	0	0	0	0	0	0	0	0	0	0	0	0	0	0	0
clade GS05	GL04800			2	1		0	0	0	0	0	0	0	0	0	0	0	0	0	0	0	0	0	0	0	0	0	0	0	0	0	0	0	0	0	0	0	0	0	0	0	0	0	0	0	0	0	0	0
clade GS05	GL04806			2	2		0	0	0	0	0	0	0	0	0	0	0	0	0	0	0	0	0	0	0	0	0	0	0	0	0	0	0	0	0	0	0	0	0	0	0	0	0	0	0	0	0	0	0
clade GS05	GL05129			6	1		0	0	0	0	0	0	0	0	0	0	0	0	0	0	0	0	0	0	0	0	0	0	0	0	0	0	0	0	0	0	0	0	0	0	0	0	0	0	0	0	0	0	0
clade GS05	GL05189			2	2		0	0	0	0	0	0	0	0	0	0	0	0	0	0	0	0	0	0	0	0	0	0	0	0	0	0	0	0	0	0	0	0	0	0	0	0	0	0	0	0	0	0	0
clade GS05	GL05267			4	1		0	0	0	0	0	0	0	0	0	0	0	0	0	0	0	0	0	0	0	0	0	0	0	0	0	0	0	0	0	0	0	0	0	0	0	0	0	0	0	0	0	0	0
clade GS05	GL05376			2	1		0	0	0	0	0	0	0	0	0	0	0	0	0	0	0	0	0	0	0	0	0	0	0	0	0	0	2	0	0	0	0	0	0	0	0	0	0	0	0	0	0	0	0
clade GS05	GL05440			3	2		0	0	0	0	0	0	0	0	0	0	0	0	0	0	0	0	0	0	0	0	0	0	0	0	0	0	0	0	0	0	0	0	0	0	0	0	0	0	0	0	0	0	0
clade GS05	GL05471			2	2		0	0	0	0	0	0	0	0	0	0	0	0	0	0	0	0	0	0	0	0	0	0	0	0	0	0	0	0	0	0	0	0	0	0	0	0	0	0	0	0	0	0	0
clade GS05	GL05526			3	3		0	0	0	0	0	0	0	0	0	0	0	0	0	0	0	0	0	0	0	0	0	0	0	0	0	0	0	0	0	0	0	0	0	0	0	0	0	0	0	0	0	0	0
clade GS05	GL05761			2	2		0	0	0	0	0	0	0	0	0	0	0	0	0	0	0	0	0	0	0	0	0	0	0	0	0	0	0	0	0	0	0	0	0	0	0	0	0	0	0	0	0	0	0
clade GS05	GL05804			3	1		0	0	0	0	0	0	0	0	0	0	0	0	0	0	0	0	0	0	0	0	0	0	0	0	0	0	0	0	0	0	0	0	0	0	0	0	0	0	0	0	0	0	0
clade GS05	GL05995			10	3		0	0	0	0	0	0	0	0	0	0	0	0	0	0	0	0	0	0	0	0	0	0	0	0	0	0	0	0	0	0	0	0	0	0	0	0	0	0	0	0	0	0	0
clade GS05	GL06019			3	1		0	0	0	0	0	0	0	0	0	0	0	0	0	0	0	0	0	0	0	0	0	0	0	0	0	0	0	0	0	0	0	0	0	0	0	0	0	0	0	0	0	0	0
clade GS05	GL06064			4	2		0	0	0	0	0	0	0	0	0	0	0	0	0	0	0	0	0	0	0	0	0	0	0	0	0	0	0	0	0	0	0	0	0	0	0	0	0	0	0	0	0	0	0
clade GS05	GL06115			2	1		0	0	0	0	0	0	0	0	0	0	0	0	0	0	0	0	0	0	0	0	0	0	0	0	0	0	0	0	0	0	0	0	0	0	0	0	0	0	0	0	0	0	0
clade GS05	GL06127			11	7		0	0	0	0	0	0	0	0	0	0	0	0	0	0	0	0	0	0	0	0	0	0	0	0	0	0	0	0	0	0	0	0	0	0	0	0	0	0	0	0	0	0	0
clade GS05	GL06277			7	3		0	0	0	0	0	0	0	0	0	0	0	0	0	0	0	0	0	0	0	0	0	0	0	0	0	0	0	0	0	0	0	0	0	0	0	0	0	0	0	0	0	0	0
clade GS05	GL06341			2	2		0	0	0	0	0	0	0	0	0	0	0	0	0	0	0	0	0	0	0	0	0	0	0	0	0	0	0	0	0	0	0	0	0	0	0	0	0	0	0	0	0	0	0
clade GS05	GL06882			2	1		0	0	0	0	0	0	0	0	0	0	0	0	0	0	0	0	0	0	0	0	0	0	0	0	0	0	0	0	0	0	0	0	0	0	0	0	0	0	0	0	0	0	0
clade GS05	GL08065			3	3		0	0	0	0	0	0	0	0	0	0	0	0	0	0	0	0	0	0	0	0	0	0	0	0	0	0	0	0	0	0	0	0	0	0	0	0	0	0	0	0	0	0	0
clade GS05	GL09194			5	4		0	0	0	0	0	0	0	0	0	0	0	0	0	0	0	0	0	0	0	0	0	0	0	0	0	0	0	0	0	0	0	0	0	0	0	0	0	0	0	0	0	0	0
clade GS05	GL09287			2	1		0	0	0	0	0	2	0	0	0	0	0	0	0	0	0	0	0	0	0	0	0	0	0	0	0	0	0	0	0	0	0	0	0	0	0	0	0	0	0	0	0	0	0
clade GS05	GL09420			3	2		0	0	0	0	0	0	0	0	0	0	0	0	0	0	0	0	0	0	0	0	0	0	0	0	0	0	0	0	0	0	0	0	0	0	0	0	0	0	0	0	0	0	0
clade GS05	GL09628			2	2		0	0	0	0	0	0	0	0	0	0	0	0	0	0	0	0	0	0	0	0	0	0	0	0	0	0	0	0	0	0	0	0	0	0	0	0	0	0	0	0	0	0	0
clade GS05	GL09849			5	2		0	0	0	0	0	0	0	0	0	0	0	0	0	0	0	0	0	0	0	0	0	0	0	0	0	0	0	0	0	0	0	0	0	0	0	0	0	0	0	0	0	0	0
clade GS05	GL09959			2	1		0	0	0	0	0	0	0	0	0	0	0	0	0	0	0	0	0	0	0	0	0	0	0	0	0	0	0	0	0	0	0	0	0	0	0	0	0	0	0	0	0	0	0
clade GS05	GL09964			4	1		0	0	0	0	0	0	0	0	0	0	0	0	0	0	0	0	0	0	0	0	0	0	0	0	0	0	0	0	0	0	0	0	0	0	0	0	0	0	0	0	0	0	0
clade GS05	GL10008			2	2		0	0	0	0	0	0	0	0	0	0	0	0	0	0	0	0	0	0	0	0	0	0	0	0	0	0	0	0	0	0	0	0	0	0	0	0	0	0	0	0	0	0	0
clade GS05	GL10190			3	1		0	0	0	0	0	0	0	0	0	0	0	0	0	0	0	0	0	0	0	0	0	0	0	0	0	0	0	0	0	0	0	0	0	0	0	0	0	0	0	0	0	0	0
clade GS05	GL10206			5	2		0	0	0	0	0	0	0	0	0	0	0	0	0	0	0	0	0	0	0	0	0	0	0	0	0	0	0	0	0	0	0	0	0	0	0	0	0	0	0	0	0	0	0
clade GS05	GL10419			3	3		0	0	0	0	0	0	0	0	0	0	0	0	0	0	0	0	0	0	0	0	0	0	0	0	0	0	0	0	0	0	0	0	0	0	0	0	0	0	0	0	0	0	0
clade GS05	GL13317			6	4		0	0	0	0	0	0	0	0	0	0	0	0	0	0	0	0	0	0	0	0	0	0	0	0	0	0	0	0	0	0	0	0	0	0	0	0	0	0	0	0	0	0	0
clade GS05	GL13696			4	2		0	0	0	0	0	0	0	0	0	0	0	0	0	0	0	0	0	0	0	0	0	0	0	0	0	0	0	0	0	0	0	0	0	0	0	0	0	0	0	0	0	0	0
clade GS05	GL13888			3	1		0	0	0	0	0	0	0	0	0	0	0	0	0	0	0	0	0	0	0	0	0	0	0	0	0	0	0	0	0	0	0	0	0	0	0	0	0	0	0	0	0	0	0
clade GS05	GL16361			3	1		0	0	0	0	0	0	0	0	0	0	0	0	0	0	0	0	0	0	0	0	0	0	0	0	0	0	0	0	0	0	0	0	0	0	0	0	0	0	0	0	0	0	0
clade GS05	GL18385			3	2		0	0	0	0	0	0	0	0	0	0	0	0	0	0	0	0	0	0	0	0	0	0	0	0	0	0	0	0	0	0	0	0	0	0	0	0	0	0	0	0	0	0	0
clade GS05	GL19975			2	1		0	0	0	0	0	0	0	0	0	0	0	0	0	0	0	0	0	0	0	0	0	0	0	0	0	0	0	0	0	0	0	0	0	0	0	0	0	0	0	0	0	0	0
clade GS05	GL20423			4	4		0	0	0	0	0	0	0	0	0	0	0	0	0	0	0	0	0	0	0	0	0	0	0	0	0	0	0	0	0	0	0	0	0	0	0	0	0	0	0	0	0	0	0
clade GS05	GL20447			8	5		0	0	0	0	0	0	0	0	0	0	0	0	0	0	0	0	0	0	0	0	0	0	0	0	0	0	0	0	0	0	0	0	0	0	0	0	0	0	0	0	0	0	0
clade GS05	GL30755			3	2		0	0	0	0	0	0	0	0	0	0	0	0	0	0	0	0	0	0	0	0	0	0	0	0	0	0	0	0	0	0	0	0	0	0	0	0	0	0	0	0	0	0	0
clade GS06	GL19521	G2819	UDB014815	5	4		0	0	0	0	0	0	0	0	0	0	0	0	0	0	0	0	0	0	0	0	0	0	0	0	0	0	0	0	0	0	0	0	0	0	0	0	0	0	0	0	0	0	0
clade GS06	GL24041	s238	UDB014850	25	6		0	0	0	0	0	0	0	0	0	0	0	0	0	0	0	0	0	0	0	0	0	0	0	0	0	0	0	0	0	0	0	0	0	0	0	0	0	0	0	0	0	0	0
clade GS06	GL15998			3	2		0	0	0	0	0	0	0	0	0	0	0	0	0	0	0	0	0	0	0	0	0	0	0	0	0	0	0	0	0	0	0	0	0	0	0	0	0	0	0	0	0	0	0
clade GS06	GL19477			2	1		0	0	0	0	0	0	0	0	0	0	0	0	0	0	0	0	0	0	0	0	0	0	0	0	0	0	0	0	0	0	0	0	0	0	0	0	0	0	0	0	0	0	0
clade GS06	GL26539			2	2		0	0	0	0	0	0	0	0	0	0	0	0	0	0	0	0	0	0	0	0	0	0	0	0	0	0	0	0	0	0	0	0	0	0	0	0	0	0	0	0	0	0	0
clade GS07	GL50970	G2794	UDB014956	4	4		0	0	0	0	0	0	0	0	0	0	0	0	0	0	0	0	0	0	0	0	0	0	0	0	0	0	0	0	0	0	0	0	0	0	0	0	0	0	0	0	0	0	1
clade GS08	GL51158	G2819	UDB014958	4	4		0	0	0	0	0	0	0	0	0	0	0	0	0	0	0	0	0	0	0	0	0	0	0	0	0	0	0	0	0	0	0	0	0	0	0	0	0	0	0	0	0	0	0
clade GS08	GL51161			3	3		0	0	0	0	0	0	0	0	0	0	0	0	0	0	0	0	0	0	0	0	0	0	0	0	0	0	0	0	0	0	0	0	0	0	0	0	0	0	0	0	0	0	0
clade GS09	GL48063	S131	UDB014949	2	1		0	0	0	0	0	0	0	0	0	0	0	0	0	0	0	0	0	0	0	0	0	0	0	0	0	0	0	0	0	0	0	0	0	0	0	0	0	0	0	0	0	0	0
clade GS09	GL49077			3	2		0	0	0	0	0	0	0	0	0	0	0	0	0	0	0	0	0	0	0	0	0	0	0	0	0	0	0	0	0	0	0	0	0	0	0	0	0	0	0	0	0	0	0
clade GS09	GL50558			3	3		0	0	0	0	0	0	0	0	0	0	0	0	0	0	0	0	0	0	0	0	0	0	0	0	0	0	0	0	0	0	0	0	0	0	0	0	0	0	0	0	0	0	0
clade GS10	GL02414	S101	UDB014651	78	5		0	0	0	0	0	0	0	0	0	0	0	0	0	0	0	0	0	0	0	0	0	0	0	1	0	0	0	0	0	0	0	0	0	0	0	0	0	0	0	0	0	0	0
clade GS10	GL31339	S084	UDB014882	59	3		0	0	0	0	0	0	0	0	0	0	0	0	0	0	0	0	0	0	0	0	0	0	0	0	0	0	0	0	0	0	0	0	0	0	0	0	0	0	0	0	0	0	0
clade GS10	GL24226			4	2		0	0	0	0	0	0	0	0	0	0	0	0	0	0	0	0	0	0	0	0	0	0	0	0	0	0	0	0	0	0	0	0	0	0	0	0	0	0	0	0	0	0	0
clade GS10	GL28893			2	1		0	0	0	0	0	0	0	0	0	0	0	0	0	0	0	0	0	0	0	0	0	0	0	0	0	0	0	0	0	0	0	0	0	0	0	0	0	0	0	0	0	0	0
clade GS10	GL28929			18	4		0	0	0	0	0	0	0	0	0	0	0	0	0	0	0	0	0	0	0	0	0	0	0	0	0	0	0	0	0	0	0	0	0	0	0	0	0	0	0	0	0	0	0
clade GS10	GL29256			15	4		0	0	0	0	0	0	0	0	0	0	0	0	0	0	0	0	0	0	0	0	0	0	0	0	0	0	0	0	0	0	0	0	0	0	0	0	0	0	0	0	0	0	0
clade GS10	GL35220			5	3		0	0	0	0	0	0	0	0	0	0	0	0	0	0	0	0	0	0	0	0	0	0	0	0	0	0	0	0	0	0	0	0	0	0	0	0	0	0	0	0	0	0	0
clade GS10	GL37749			2	1		0	0	0	0	0	0	0	0	0	0	0	0	0	0	0	0	0	0	0	0	0	0	0	0	0	0	0	0	0	0	0	0	0	0	0	0	0	0	0	0	0	0	0
clade GS10	GL38311			4	2		0	0	0	0	0	0	0	0	0	0	0	0	0	0	0	0	0	0	0	0	0	0	0	0	0	0	0	0	0	0	0	0	0	0	0	0	0	0	0	0	0	0	0
clade GS10	GL38585			2	1		0	0	0	0	0	0	0	0	0	0	0	0	0	0	0	0	0	0	0	0	0	0	0	0	0	0	0	0	0	0	0	0	0	0	0	0	0	0	0	0	0	0	0
clade GS11	GL02553	S099	UDB014654	47	5		0	0	0	0	0	0	0	0	0	0	0	0	0	0	0	0	0	0	0	0	0	0	0	0	0	0	0	0	0	0	0	0	0	0	0	0	0	0	0	0	0	0	0
clade GS11	GL23025	s206	UDB014836	69	4		0	0	0	0	0	0	0	0	0	0	0	0	0	0	0	0	0	0	0	0	0	0	0	0	0	0	0	0	0	0	0	2	49	15	0	0	0	0	0	0	0	0	0
clade GS11	GL23160	s057	UDB014838	49	7		0	0	0	0	0	0	0	0	0	0	0	0	0	0	0	0	0	0	0	0	0	0	0	0	0	0	0	0	0	0	0	0	0	0	0	0	0	0	0	0	0	0	0
clade GS11	GL25381	s230	UDB014856	58	2		0	0	0	0	0	0	0	0	0	0	0	0	0	0	0	0	0	0	0	0	0	0	0	0	0	0	0	0	0	0	0	0	0	0	0	0	0	0	0	0	0	0	0
clade GS11	GL29578	S059	UDB014876	45	6		0	0	0	0	0	0	0	0	0	0	0	0	0	0	0	0	0	0	0	0	0	0	0	0	0	0	0	0	0	0	0	0	0	0	0	0	0	0	0	0	0	0	0
clade GS11	GL01401			73	4		0	0	0	0	0	0	0	0	0	0	0	0	0	0	0	0	0	0	0	0	0	0	0	0	0	0	0	0	0	0	0	0	0	0	0	0	0	0	0	0	0	0	0
clade GS11	GL01586			3	2		0	0	0	0	0	0	0	0	0	0	0	0	0	1	2	0	0	0	0	0	0	0	0	0	0	0	0	0	0	0	0	0	0	0	0	0	0	0	0	0	0	0	0
clade GS11	GL01605			4	2		0	0	0	0	0	0	0	0	0	0	0	0	0	0	0	0	0	0	0	0	0	0	0	0	0	0	0	0	0	0	0	0	0	0	0	0	0	0	0	0	0	0	0
clade GS11	GL01933			12	3		0	0	0	0	0	0	0	0	0	0	0	0	0	0	0	0	0	0	0	0	0	0	0	0	0	0	0	0	0	0	0	0	0	0	0	0	0	0	0	0	0	0	0
clade GS11	GL02354			69	15		0	0	0	0	0	0	0	0	0	0	0	0	0	0	0	0	0	0	0	0	0	0	0	0	0	0	0	0	0	0	0	0	0	1	0	0	0	1	0	0	0	0	0
clade GS11	GL02357			9	3		0	0	0	0	0	0	0	0	0	0	0	0	0	1	7	0	0	0	0	0	0	0	0	0	0	0	0	0	0	0	0	0	0	0	0	0	0	0	0	0	0	0	0
clade GS11	GL04204			6	3		0	0	0	0	0	0	0	0	0	0	0	0	0	0	0	0	0	0	0	0	0	0	0	0	0	0	0	0	0	0	0	0	0	0	0	0	0	0	0	0	0	0	0
clade GS11	GL06057			194	28		0	1	0	0	0	0	0	0	0	0	0	0	0	0	0	0	0	0	0	0	0	0	0	0	0	0	43	6	0	0	0	0	0	0	0	0	2	0	0	0	9	6	0
clade GS11	GL06928			8	2		0	0	0	0	0	0	0	0	0	0	0	0	0	0	0	0	0	0	0	0	0	0	0	0	0	0	0	0	0	0	0	0	0	0	0	0	0	0	0	0	0	0	0
clade GS11	GL07369			3	1		0	0	0	0	0	0	0	0	0	0	0	0	0	0	0	0	0	0	0	0	0	0	0	0	0	0	0	0	0	0	0	0	0	0	0	0	0	0	0	0	0	0	0
clade GS11	GL17873			8	1		0	0	0	0	0	0	0	0	0	0	8	0	0	0	0	0	0	0	0	0	0	0	0	0	0	0	0	0	0	0	0	0	0	0	0	0	0	0	0	0	0	0	0
clade GS11	GL19298			4	2		0	0	0	0	0	0	0	0	0	0	0	0	0	0	0	0	0	0	0	0	0	0	0	0	0	0	0	0	0	0	0	0	0	0	0	0	0	0	0	0	0	0	0
clade GS11	GL20035			6	2		0	0	0	0	0	0	0	0	0	0	0	0	0	0	0	0	0	0	0	0	0	0	0	0	0	0	0	0	0	0	0	0	0	0	0	0	0	0	0	0	0	0	0
clade GS11	GL21253			37	5		0	0	0	0	0	0	0	0	0	0	0	0	0	0	0	0	0	0	0	0	0	0	0	0	0	0	0	0	0	0	0	0	0	0	0	0	0	0	0	0	0	0	0
clade GS11	GL21759			2	1		0	0	0	0	0	0	0	0	0	0	0	0	0	0	0	0	0	0	0	0	0	0	0	0	0	0	0	0	0	0	0	0	0	0	0	0	0	0	0	0	0	0	0
clade GS11	GL21923			109	33		0	0	0	0	0	0	0	0	0	0	0	0	0	0	0	0	0	0	0	0	0	0	0	0	0	0	0	0	0	0	0	0	0	0	0	0	0	0	0	0	0	0	0
clade GS11	GL22047			3	1		0	0	0	0	0	0	0	0	0	0	0	0	0	0	0	0	0	0	0	0	0	0	0	0	0	0	0	0	0	0	0	0	0	0	0	0	0	0	0	0	0	0	0
clade GS11	GL22186			13	6		0	0	0	0	0	0	0	0	0	0	0	0	0	0	0	0	0	0	0	0	0	0	0	0	0	0	0	0	0	0	0	0	0	0	0	0	0	0	0	0	0	0	0
clade GS11	GL22257			65	20		0	0	0	0	0	0	0	0	1	0	0	0	0	0	1	0	0	0	0	0	0	0	0	0	0	0	0	0	0	0	0	0	0	1	0	0	0	0	0	0	0	0	0
clade GS11	GL22432			4	1		0	0	0	0	0	0	0	0	0	0	0	0	0	0	0	0	0	0	0	0	0	0	0	0	0	0	0	0	0	0	0	0	0	0	0	0	0	0	0	0	0	0	0
clade GS11	GL22732			3	2		0	0	0	0	0	0	0	0	0	0	0	0	0	0	0	0	0	0	0	0	0	0	0	0	0	0	0	0	0	0	0	0	0	0	0	0	0	0	0	0	0	0	0
clade GS11	GL22785			5	3		0	0	0	0	0	0	0	0	0	0	0	0	0	3	1	0	0	0	0	0	0	0	0	0	0	0	0	0	0	0	0	0	0	0	0	0	0	0	0	0	0	0	0
clade GS11	GL22920			13	4		0	0	0	0	0	0	0	0	0	0	0	0	0	0	0	0	0	0	0	0	0	0	0	0	0	0	0	0	0	0	0	0	0	0	0	0	0	0	0	0	0	0	0
clade GS11	GL22970			36	5		0	0	0	0	0	0	0	0	0	0	0	0	0	0	0	0	0	0	0	0	0	0	0	0	0	0	0	0	0	0	0	0	0	0	0	0	0	0	0	0	0	0	0
clade GS11	GL23168			10	2		0	0	0	0	0	0	0	0	0	0	0	0	0	0	0	0	0	0	0	0	0	0	0	0	0	0	0	0	0	0	0	0	0	0	0	0	0	0	0	0	0	0	0
clade GS11	GL23372			13	1		0	0	0	0	0	0	0	0	0	0	0	0	0	0	0	0	0	0	0	0	0	0	0	0	0	0	0	0	0	0	0	0	0	0	0	0	0	0	0	0	0	0	0
clade GS11	GL23499			11	6		0	0	0	0	0	0	0	0	0	0	0	0	0	0	0	0	0	0	0	0	0	0	0	0	0	0	0	0	0	0	0	0	0	0	0	0	0	0	0	0	0	0	0
clade GS11	GL23659			29	1		0	0	0	0	0	0	0	0	0	0	0	0	0	0	0	0	0	0	0	0	0	0	0	0	0	0	0	0	0	0	0	0	0	0	0	0	0	0	0	0	0	0	0
clade GS11	GL23690			40	17		0	0	0	0	0	0	0	0	0	0	0	0	0	0	0	0	0	0	0	0	0	0	0	0	0	0	0	0	0	0	0	0	0	0	0	0	0	0	0	0	0	0	0
clade GS11	GL23714			19	4		0	0	0	0	0	0	0	0	0	0	0	0	0	0	0	0	0	0	0	0	0	0	0	0	0	0	0	0	0	0	0	0	0	0	0	0	0	0	0	0	0	0	0
clade GS11	GL23801			9	4		0	0	0	0	0	0	0	0	0	0	0	0	0	0	0	0	0	0	0	0	0	0	0	0	0	0	0	0	0	0	0	0	0	0	0	0	0	0	0	0	0	0	0
clade GS11	GL23858			7	1		0	0	0	0	0	0	0	0	0	0	0	0	0	0	0	0	0	0	0	0	0	0	0	0	0	0	0	0	0	0	0	0	0	0	0	0	0	0	0	0	0	0	0
clade GS11	GL23889			7	2		0	0	0	0	0	0	0	0	0	0	0	0	0	0	2	0	0	0	0	0	0	0	0	0	0	0	0	0	0	0	0	0	0	0	0	0	0	0	0	0	0	0	0
clade GS11	GL23899			23	10		0	0	0	0	0	0	0	1	13	0	0	0	0	0	0	0	0	0	0	0	0	0	0	0	0	0	0	0	0	0	0	0	0	0	0	0	0	0	0	0	0	0	0
clade GS11	GL23906			5	2		0	0	0	0	0	0	0	0	0	0	0	0	0	0	0	0	0	0	0	0	0	0	0	0	0	0	0	0	0	0	0	0	0	0	0	0	0	0	0	0	0	0	0
clade GS11	GL24080			2	1		0	0	0	0	0	0	0	0	0	0	0	0	0	0	0	0	0	0	0	0	0	0	0	0	0	0	0	0	0	0	0	0	0	0	0	0	0	0	0	0	0	0	0
clade GS11	GL24085			14	5		0	0	0	0	0	0	0	0	0	0	0	0	0	0	0	0	0	0	0	0	0	0	0	0	0	0	0	0	0	0	0	0	0	0	0	0	0	0	0	0	0	0	0
clade GS11	GL24259			26	10		0	0	0	0	0	0	0	0	0	0	0	0	0	0	0	0	0	0	0	0	0	0	0	0	0	0	0	0	0	0	0	0	0	0	0	0	0	0	0	0	0	0	0
clade GS11	GL24344			37	13		0	1	0	0	0	0	0	0	0	0	0	0	0	0	0	0	0	0	0	0	0	0	0	0	0	0	0	0	0	0	0	0	0	0	0	0	0	0	0	0	0	0	0
clade GS11	GL24448			2	2		0	0	0	0	0	0	0	0	0	0	0	0	0	0	0	0	0	0	0	0	0	0	0	0	0	0	0	0	0	0	0	1	0	0	0	0	0	0	0	0	0	0	0
clade GS11	GL24615			2	1		0	0	0	0	0	0	0	0	0	0	0	0	0	0	0	0	0	0	0	0	0	0	0	0	0	0	0	0	0	0	0	0	0	0	0	0	0	0	0	0	0	0	0
clade GS11	GL24642			7	5		0	0	0	0	0	0	0	0	0	0	0	0	0	0	0	0	0	0	0	0	0	0	0	0	0	0	1	1	0	0	0	0	0	0	0	0	0	0	0	0	0	0	0
clade GS11	GL24683			10	2		0	0	0	0	0	0	0	0	0	0	0	0	0	0	0	0	0	0	0	0	0	0	0	0	0	0	0	0	0	0	0	0	0	0	0	0	0	0	0	0	0	0	0
clade GS11	GL24697			8	1		0	0	0	0	0	0	0	0	0	0	0	0	0	0	0	0	0	0	0	0	0	0	0	0	0	0	0	0	0	0	0	0	0	0	0	0	0	0	0	0	0	0	0
clade GS11	GL24732			9	3		0	0	0	0	0	0	0	0	0	0	0	0	0	0	0	0	0	0	0	0	0	0	0	0	0	0	0	0	0	0	0	0	0	0	0	0	0	0	0	0	0	0	0
clade GS11	GL24906			36	6		0	0	0	0	0	0	0	0	0	0	0	0	0	0	0	0	0	0	0	0	0	0	0	0	0	0	0	0	0	0	0	0	0	0	0	0	0	0	0	0	0	0	0
clade GS11	GL24911			15	3		0	0	0	0	0	0	0	0	0	0	0	0	0	0	0	0	0	0	0	0	0	0	0	0	0	0	0	0	0	0	0	0	13	1	0	0	0	0	0	0	0	0	0
clade GS11	GL24948			105	19		0	0	0	0	0	0	0	0	0	0	0	0	0	0	0	0	0	0	0	0	0	0	0	0	0	0	0	0	0	0	0	0	0	0	0	0	0	0	0	0	0	0	0
clade GS11	GL24966			18	4		0	0	0	0	0	0	0	0	0	0	0	0	0	0	0	0	0	0	0	0	0	0	0	0	0	0	0	0	0	0	0	0	0	0	0	0	0	0	0	0	0	0	0
clade GS11	GL24971			6	3		0	0	0	0	0	0	0	0	0	0	0	0	0	0	0	0	0	0	0	0	0	0	0	0	0	0	0	0	0	0	0	0	0	0	0	0	0	0	0	0	0	0	0
clade GS11	GL25015			18	3		0	0	0	0	0	0	0	0	0	0	0	0	0	0	0	0	0	0	0	0	0	0	0	0	0	0	0	0	0	0	0	0	0	0	0	0	0	0	0	0	0	0	0
clade GS11	GL25087			5	1		0	0	0	0	0	0	0	0	0	0	0	0	0	0	0	0	0	0	0	0	0	0	0	0	0	0	0	0	0	0	0	0	0	0	0	0	0	0	0	0	0	0	0
clade GS11	GL25151			5	4		0	0	0	0	0	0	0	0	0	0	0	0	0	0	0	0	0	0	0	0	0	0	0	0	0	0	0	0	0	0	0	0	0	0	0	0	0	0	0	0	0	0	0
clade GS11	GL25160			28	7		0	0	0	0	0	0	0	0	0	0	0	0	0	0	0	0	0	0	0	0	0	0	0	0	0	0	0	0	0	0	0	0	0	0	0	0	0	0	0	0	0	0	0
clade GS11	GL25258			76	9		0	65	0	0	0	0	0	0	0	0	0	0	0	1	0	0	0	0	0	0	0	0	0	0	0	0	0	0	0	0	0	0	0	0	0	0	0	0	0	0	0	0	1
clade GS11	GL25267			3	1		0	0	0	0	0	0	0	0	0	0	0	0	0	0	0	0	0	0	0	0	0	0	0	0	0	0	0	0	0	0	0	0	0	0	0	0	0	0	0	0	0	0	0
clade GS11	GL25269			10	6		0	0	0	0	0	0	0	0	0	0	0	0	0	0	0	0	0	0	0	0	0	0	0	0	0	0	0	0	0	0	0	0	0	0	0	0	0	0	0	0	0	0	0
clade GS11	GL25345			16	1		0	0	0	0	0	0	0	0	16	0	0	0	0	0	0	0	0	0	0	0	0	0	0	0	0	0	0	0	0	0	0	0	0	0	0	0	0	0	0	0	0	0	0
clade GS11	GL25368			18	4		0	0	0	0	0	0	0	0	0	0	0	0	0	0	0	0	0	0	0	0	0	0	0	0	0	0	0	0	0	0	0	0	14	2	0	0	0	0	0	0	0	0	0
clade GS11	GL25436			4	4		0	0	0	0	0	0	0	0	0	0	0	0	0	0	0	0	0	0	0	0	0	0	0	0	0	0	0	0	0	0	0	0	0	0	0	0	0	0	0	0	0	0	0
clade GS11	GL25463			11	3		0	0	0	0	0	0	0	0	0	0	0	0	0	0	0	0	0	0	0	0	0	0	0	0	0	0	0	0	0	0	0	0	0	0	0	4	0	0	0	0	0	0	0
clade GS11	GL25525			21	6		0	0	0	0	0	0	0	0	0	0	0	0	0	0	0	0	0	0	0	0	0	0	0	0	0	0	0	0	0	0	0	0	0	0	0	0	0	0	0	0	0	0	0
clade GS11	GL25527			7	1		0	0	0	0	0	0	0	0	0	0	0	0	0	0	0	0	0	0	0	0	0	0	0	0	0	0	0	0	0	0	0	0	0	0	0	0	0	0	0	0	0	0	0
clade GS11	GL25531			4	3		0	0	0	0	0	0	0	0	0	0	0	0	0	0	0	0	0	0	0	0	0	0	0	0	0	0	0	0	0	0	0	0	0	0	0	0	0	0	0	0	0	0	0
clade GS11	GL25672			4	1		0	0	0	0	0	0	0	0	0	0	0	0	0	0	0	0	0	0	0	0	0	0	0	0	0	0	0	0	0	0	0	0	0	0	0	0	0	0	0	0	0	0	0
clade GS11	GL25675			12	5		0	0	0	0	0	0	0	0	0	0	0	0	0	0	1	0	0	0	0	0	0	0	0	0	0	0	0	0	0	0	0	0	0	0	0	0	0	0	0	0	0	0	0
clade GS11	GL25695			13	9		0	0	0	0	0	0	0	0	0	0	0	0	0	0	0	0	0	0	0	0	0	0	0	0	0	0	0	0	0	0	0	0	0	0	0	0	0	0	0	0	0	0	0
clade GS11	GL25706			18	3		0	0	0	0	0	0	0	0	0	0	0	0	0	0	0	0	0	0	0	0	0	0	0	0	0	0	0	0	0	0	0	0	0	0	0	0	0	0	0	0	0	0	0
clade GS11	GL25707			22	13		0	0	0	0	0	0	0	0	0	0	0	0	0	0	0	0	0	0	0	0	0	0	0	0	0	0	0	0	0	0	0	0	0	0	0	0	0	0	0	0	0	0	0
clade GS11	GL25741			4	3		0	0	0	0	0	0	0	0	0	0	0	0	0	0	0	0	0	0	0	0	0	0	0	0	0	0	0	0	0	0	0	0	0	0	0	0	0	0	0	0	0	0	0
clade GS11	GL25820			4	2		0	0	0	0	0	0	0	0	0	0	0	0	0	0	0	0	0	0	0	0	0	0	0	0	0	0	0	0	0	1	3	0	0	0	0	0	0	0	0	0	0	0	0
clade GS11	GL25824			7	4		0	0	0	0	0	0	0	0	0	0	0	0	0	0	0	0	0	0	0	0	0	0	0	0	0	0	0	0	0	0	0	0	0	0	0	0	0	0	0	0	0	0	0
clade GS11	GL25826			2	1		0	0	0	0	0	0	0	0	0	0	0	0	0	0	0	0	0	0	0	0	0	0	0	0	0	0	0	0	0	0	0	0	0	0	0	0	0	0	0	0	0	0	0
clade GS11	GL25927			3	1		0	0	0	0	0	0	0	0	0	0	0	0	0	0	0	0	0	0	0	0	0	0	0	0	0	0	0	0	0	0	0	0	0	0	0	0	0	0	0	0	0	0	0
clade GS11	GL25944			24	4		0	0	0	0	0	0	0	0	0	0	0	0	0	0	0	0	0	0	0	0	0	0	0	0	0	0	0	0	0	0	0	0	0	0	0	0	0	0	0	0	0	0	0
clade GS11	GL25952			2	2		0	0	0	0	0	0	0	0	0	0	0	0	0	0	0	0	0	0	0	0	0	0	0	0	0	0	0	0	0	0	0	0	0	0	0	0	0	0	0	0	0	0	0
clade GS11	GL25998			3	1		0	0	0	0	0	0	0	0	0	0	0	0	0	0	0	0	0	0	0	0	0	0	0	0	0	0	0	0	0	0	0	0	0	0	0	0	0	0	0	0	0	0	0
clade GS11	GL26020			12	3		0	0	0	0	0	0	0	0	0	0	0	0	0	0	0	0	0	0	0	0	0	0	0	0	0	0	0	0	0	0	0	0	0	0	0	0	0	0	0	0	0	0	0
clade GS11	GL26035			6	3		0	0	0	0	0	0	0	0	0	0	0	0	0	0	0	0	0	0	0	0	0	0	0	0	0	0	0	0	0	0	0	0	0	0	0	0	0	0	0	0	0	0	0
clade GS11	GL26069			18	6		0	0	0	0	0	0	0	0	0	0	0	0	0	0	0	0	0	0	0	0	0	0	0	0	0	0	0	0	0	0	0	0	1	2	0	0	0	0	0	0	0	0	0
clade GS11	GL26076			3	2		0	0	0	0	0	0	0	0	0	0	0	0	0	0	0	0	0	0	0	0	0	0	0	0	0	0	0	0	0	0	0	0	0	0	0	0	0	0	0	0	0	0	0
clade GS11	GL26080			2	2		0	0	0	0	0	0	0	0	0	0	0	0	0	0	0	0	0	0	0	0	0	0	0	0	0	0	0	0	0	0	0	0	0	0	0	0	0	0	0	0	0	0	0
clade GS11	GL26088			2	1		0	0	0	0	0	0	0	0	0	0	0	0	0	0	0	0	0	0	0	0	0	0	0	0	0	0	0	0	0	0	0	0	0	0	0	0	0	0	0	0	0	0	0
clade GS11	GL26235			7	1		0	0	0	0	0	0	0	0	0	0	0	0	0	0	0	0	0	0	0	0	0	0	0	0	0	0	0	0	0	0	0	0	0	0	0	0	0	0	0	0	0	0	0
clade GS11	GL26327			4	2		0	0	0	0	0	0	0	0	0	0	0	0	0	0	0	0	0	0	0	0	0	0	0	0	0	0	0	0	0	0	0	0	0	0	0	0	0	0	0	0	0	0	0
clade GS11	GL26356			3	1		0	0	0	0	0	0	0	0	0	0	0	0	0	0	0	0	0	0	0	0	0	0	0	0	0	0	0	0	0	0	0	0	0	0	0	0	0	0	0	0	0	0	0
clade GS11	GL26380			4	1		0	0	0	0	0	0	0	0	0	0	0	0	0	0	0	0	0	0	0	0	0	0	0	0	0	0	0	0	0	0	0	0	0	0	0	0	0	0	0	0	0	0	0
clade GS11	GL26414			22	5		0	0	0	0	0	0	0	0	0	0	0	0	0	0	0	0	0	0	0	0	0	0	0	0	0	0	0	0	0	0	0	0	0	0	0	0	0	0	0	0	0	0	0
clade GS11	GL26462			2	2		0	0	0	0	0	0	0	0	0	0	0	0	0	0	0	0	0	0	0	0	0	0	0	0	0	0	0	0	0	0	0	0	0	0	0	0	0	0	0	0	0	0	0
clade GS11	GL26485			5	3		0	0	0	0	0	0	0	0	0	0	0	0	0	0	0	0	0	0	0	0	0	0	0	0	0	0	0	0	0	0	0	0	0	0	0	0	0	0	0	0	0	0	0
clade GS11	GL26499			5	2		0	0	0	0	0	0	0	0	0	0	0	0	0	0	0	0	0	0	0	0	0	0	0	0	0	0	0	0	0	0	0	0	0	0	0	0	0	0	0	0	0	0	0
clade GS11	GL26544			3	1		0	0	0	0	0	0	0	0	0	0	0	0	0	0	0	0	0	0	0	0	0	0	0	0	0	0	0	0	0	0	0	0	0	0	0	0	0	0	0	0	0	0	0
clade GS11	GL26559			4	3		0	0	0	0	0	0	0	0	0	0	0	0	0	0	0	0	0	0	0	0	0	0	0	0	0	0	0	0	0	0	0	0	0	0	0	0	0	0	0	0	0	0	0
clade GS11	GL26636			11	4		0	0	0	0	0	0	0	0	0	0	0	0	0	0	0	0	0	0	0	0	0	0	0	0	0	0	0	0	0	0	0	0	0	0	0	0	0	0	0	0	0	0	0
clade GS11	GL26676			7	4		0	0	0	0	0	0	0	0	0	0	0	0	0	0	0	0	0	0	0	0	0	0	0	0	0	0	0	0	0	0	0	0	0	0	0	0	0	0	0	0	0	0	0
clade GS11	GL26682			4	1		0	0	0	0	0	0	0	0	0	0	0	0	0	0	0	0	0	0	0	0	0	0	0	0	0	0	0	0	0	0	0	0	0	0	0	0	0	0	0	0	0	0	0
clade GS11	GL26714			3	1		0	0	0	0	0	0	0	0	0	0	0	0	0	0	0	0	0	0	0	0	0	0	0	0	0	0	0	0	0	0	0	0	0	0	0	0	0	0	0	0	0	0	0
clade GS11	GL26734			12	5		0	0	0	0	0	0	0	0	0	0	0	0	0	0	0	0	0	0	0	0	0	0	0	0	0	0	0	0	0	0	0	0	0	0	0	0	0	0	0	0	0	0	0
clade GS11	GL26768			4	3		0	0	0	0	0	0	0	0	0	0	0	0	0	0	0	0	0	0	0	0	0	0	0	0	0	0	0	0	0	0	0	0	0	1	0	0	0	0	0	0	0	0	0
clade GS11	GL26773			5	4		0	0	0	0	0	0	0	0	0	0	0	0	0	0	0	0	0	0	0	0	0	0	0	0	0	0	0	0	0	0	0	0	0	0	0	0	0	0	0	0	0	0	0
clade GS11	GL26794			15	5		0	0	0	0	0	0	0	0	0	0	0	0	0	0	0	0	0	0	0	0	0	0	0	0	0	0	0	0	0	0	0	0	0	0	0	0	0	0	0	0	0	0	0
clade GS11	GL26813			11	3		0	0	0	0	0	0	0	0	0	0	0	0	1	0	0	0	0	0	0	0	0	0	0	0	0	0	0	0	0	0	0	0	2	0	0	0	0	0	0	0	0	0	0
clade GS11	GL26831			11	4		0	0	0	0	0	0	0	0	0	0	0	0	0	0	0	0	0	0	0	0	0	0	0	0	0	0	0	0	0	0	0	0	0	0	0	0	0	0	0	0	0	0	0
clade GS11	GL26859			3	1		0	0	0	0	0	0	0	0	0	0	0	0	0	0	0	0	0	0	0	0	0	0	0	0	0	0	0	0	0	0	0	0	0	0	0	0	0	0	0	0	0	0	0
clade GS11	GL26880			2	2		0	1	0	0	0	0	0	0	0	0	0	0	0	0	0	0	0	0	0	0	0	0	0	0	0	0	0	0	0	0	0	0	0	0	0	0	0	0	0	0	0	0	0
clade GS11	GL26961			3	1		0	0	0	0	0	0	0	0	0	0	0	0	0	0	0	0	0	0	0	0	0	0	0	0	0	0	0	0	0	0	0	0	0	0	0	0	0	0	0	0	0	0	0
clade GS11	GL27003			2	1		0	0	0	0	0	0	0	0	0	0	0	0	0	0	0	0	0	0	0	0	0	0	0	0	0	0	0	0	0	0	0	0	0	0	0	0	0	0	0	0	0	0	0
clade GS11	GL27006			8	3		0	0	0	0	0	0	0	0	0	0	0	0	0	0	0	0	0	0	0	0	0	0	0	0	0	0	0	0	0	0	0	0	0	0	0	0	0	0	0	0	0	0	0
clade GS11	GL27009			8	1		0	0	0	0	0	0	0	0	0	0	0	0	0	0	0	0	0	0	0	0	0	0	0	0	0	0	0	0	0	0	0	0	0	0	0	0	0	0	0	0	0	0	0
clade GS11	GL27027			9	2		0	0	0	0	0	0	0	0	0	0	0	0	0	0	0	0	0	0	0	0	0	0	0	0	0	0	0	0	0	0	0	0	0	0	0	0	0	0	0	0	0	0	0
clade GS11	GL27028			8	7		0	0	0	0	0	0	0	0	0	0	0	0	0	0	0	0	0	0	0	0	0	0	0	0	0	0	0	0	0	0	0	0	0	0	0	0	0	0	0	0	0	0	0
clade GS11	GL27046			2	2		0	0	0	0	0	0	0	0	0	0	0	0	0	0	0	0	0	0	0	0	0	0	0	0	0	0	0	0	0	0	0	0	0	0	0	0	0	0	0	0	0	0	0
clade GS11	GL27106			8	2		0	0	0	0	0	0	0	0	0	0	0	0	0	0	0	0	0	0	0	0	0	0	0	0	0	0	0	0	0	0	0	0	0	0	0	0	0	0	0	0	0	0	0
clade GS11	GL27140			2	1		0	0	0	0	0	0	0	0	0	0	0	0	0	0	0	0	0	0	0	0	0	0	0	0	0	0	0	0	0	0	0	0	0	0	0	0	0	0	0	0	0	0	0
clade GS11	GL27186			2	2		0	0	0	0	0	0	0	0	0	0	0	0	0	0	0	0	0	0	0	0	0	0	0	0	0	0	0	0	0	0	0	0	0	0	0	0	0	0	0	0	0	0	0
clade GS11	GL27205			3	1		0	0	0	0	0	0	0	0	0	0	0	0	0	0	0	0	0	0	0	0	0	0	0	0	0	0	0	0	0	0	0	0	0	0	0	0	0	0	0	0	0	0	0
clade GS11	GL27258			2	2		0	0	0	0	0	0	0	0	1	0	0	0	0	0	0	0	0	0	0	0	0	0	0	0	0	0	0	0	0	0	0	0	0	0	0	0	0	0	0	0	0	0	0
clade GS11	GL27260			3	3		0	0	0	0	0	0	0	0	0	0	0	0	0	0	0	0	0	0	0	0	0	0	0	0	0	0	0	0	0	0	0	0	0	0	0	0	0	0	0	0	0	0	0
clade GS11	GL27268			3	2		0	0	0	0	0	0	0	0	0	0	0	0	0	0	0	0	0	0	0	0	0	0	0	0	0	0	0	0	0	0	0	0	0	0	0	0	0	0	0	0	0	0	0
clade GS11	GL27281			2	1		0	0	0	0	0	0	0	0	0	0	0	0	0	0	0	0	0	0	0	0	0	0	0	0	0	0	0	0	0	0	0	0	0	0	0	0	0	0	0	0	0	0	0
clade GS11	GL27289			2	2		0	0	0	0	0	0	0	0	0	0	0	0	0	0	0	0	0	0	0	0	0	0	0	0	0	0	0	0	0	0	0	0	0	0	0	0	0	0	0	0	0	0	0
clade GS11	GL27321			9	3		0	0	0	0	0	0	0	0	0	0	0	0	0	0	0	0	0	0	0	0	0	0	0	0	0	0	0	0	0	0	0	0	0	0	0	0	0	0	0	0	0	0	0
clade GS11	GL27354			11	6		0	0	0	0	0	0	0	0	0	0	0	0	0	0	0	0	0	0	0	0	0	0	0	0	0	0	0	0	0	0	0	0	0	0	0	0	0	0	0	0	0	0	0
clade GS11	GL27357			9	2		0	0	0	0	0	0	0	0	0	0	0	0	0	0	0	0	0	0	0	0	0	0	0	0	0	0	0	0	0	0	0	0	0	0	0	0	0	0	0	0	0	0	0
clade GS11	GL27365			3	1		0	0	0	0	0	0	0	0	0	0	0	0	0	0	0	0	0	0	0	0	0	0	0	0	0	0	0	0	0	0	0	0	0	0	0	0	0	0	0	0	0	0	0
clade GS11	GL27366			5	2		0	0	0	0	0	0	0	0	0	0	0	0	0	0	0	0	0	0	0	0	0	0	0	0	0	0	0	0	0	0	0	0	0	0	0	0	0	0	0	0	0	0	0
clade GS11	GL27401			13	4		0	0	0	0	0	0	0	0	0	0	0	0	0	0	0	0	0	0	0	0	0	0	0	0	0	0	0	0	0	0	0	0	0	0	0	0	0	0	0	0	0	0	0
clade GS11	GL27412			2	1		0	0	0	0	0	0	0	0	0	0	0	0	0	0	0	0	0	0	0	0	0	0	0	0	0	0	0	0	0	0	0	0	0	0	0	0	0	0	0	0	0	0	0
clade GS11	GL27445			9	3		0	0	0	0	0	0	0	0	0	0	0	0	0	0	0	0	0	0	0	0	0	0	0	0	0	0	0	0	0	0	0	0	0	0	0	0	0	0	0	0	0	0	0
clade GS11	GL27455			8	2		0	0	0	0	0	0	0	0	0	0	0	0	0	0	0	0	0	0	0	0	0	0	0	0	0	0	0	0	0	0	0	0	0	0	0	0	0	0	0	0	0	0	0
clade GS11	GL27465			13	5		0	0	0	0	0	0	0	0	0	0	0	0	0	0	0	0	0	0	0	0	0	0	0	1	0	0	0	0	0	0	0	0	5	0	0	0	0	0	0	0	0	0	0
clade GS11	GL27466			2	2		0	0	0	0	0	0	0	0	0	0	0	0	0	0	0	0	0	0	0	0	0	0	0	0	0	0	0	0	0	0	0	0	0	0	0	0	0	0	0	0	0	0	0
clade GS11	GL27514			3	1		0	0	0	0	0	0	0	0	0	0	0	0	0	0	0	0	0	0	0	0	0	0	0	0	0	0	0	0	0	0	0	0	0	0	0	0	0	0	0	0	0	0	0
clade GS11	GL27546			2	1		0	0	0	0	0	0	0	0	0	0	0	0	0	0	0	0	0	0	0	0	0	0	0	0	0	0	0	0	0	0	0	0	0	0	0	0	0	0	0	0	0	0	0
clade GS11	GL27587			2	1		0	0	0	0	0	0	0	0	0	0	0	0	0	0	0	0	0	0	0	0	0	0	0	0	0	0	0	0	0	0	0	0	0	0	0	0	0	0	0	0	0	0	0
clade GS11	GL27593			3	2		0	0	0	0	0	0	0	0	1	0	0	0	0	0	0	0	0	0	0	0	0	0	0	0	0	0	0	0	0	0	0	0	0	0	0	0	0	0	0	0	0	0	0
clade GS11	GL27608			7	3		0	0	0	0	0	0	0	0	0	0	0	0	0	0	0	0	0	0	0	0	0	0	0	0	0	0	0	0	0	0	0	1	5	1	0	0	0	0	0	0	0	0	0
clade GS11	GL27632			2	1		0	0	0	0	0	0	0	0	0	0	0	0	0	0	0	0	0	0	0	0	0	0	0	0	0	0	0	0	0	0	0	0	0	0	0	0	0	0	0	0	0	0	0
clade GS11	GL27695			14	2		0	0	0	0	0	0	0	0	0	0	0	0	0	0	0	0	0	0	0	0	0	0	0	0	0	0	0	0	0	0	0	0	0	0	0	0	0	0	0	0	0	0	0
clade GS11	GL27707			5	4		0	0	0	0	0	0	0	0	0	0	0	0	0	0	0	0	0	0	0	0	0	0	0	0	0	0	0	0	0	0	0	0	0	0	0	0	0	0	0	0	0	0	0
clade GS11	GL27713			4	1		0	0	0	0	0	0	0	0	0	0	0	0	0	0	0	0	0	0	0	0	0	0	0	0	0	0	0	0	0	0	0	0	0	0	0	0	0	0	0	0	0	0	0
clade GS11	GL27742			2	1		0	0	0	0	0	0	0	0	0	0	0	0	0	0	0	0	0	0	0	0	0	0	0	0	0	0	0	0	0	0	0	0	0	0	0	0	0	0	0	0	0	0	0
clade GS11	GL27751			2	2		0	0	0	0	0	0	0	0	0	0	0	0	0	0	0	0	0	0	0	0	0	0	0	0	0	0	0	0	0	0	0	0	0	0	0	0	0	0	0	0	0	0	0
clade GS11	GL27766			8	4		0	0	0	0	0	0	0	0	0	0	0	0	0	0	0	0	0	0	0	0	0	0	0	0	0	0	0	0	0	0	0	0	0	0	0	0	0	0	0	0	0	0	0
clade GS11	GL27786			6	2		0	0	0	0	0	0	0	0	0	0	0	0	0	0	0	0	0	0	0	0	0	0	0	0	0	0	0	0	0	0	0	0	0	0	0	0	0	0	0	0	0	0	0
clade GS11	GL27787			7	4		0	0	0	0	0	0	0	0	0	0	0	0	0	0	0	0	0	0	0	0	0	0	0	0	0	0	0	0	0	0	0	0	0	0	0	0	0	0	0	0	0	0	0
clade GS11	GL27802			2	2		0	0	0	0	0	0	0	0	0	0	0	0	0	0	0	0	0	0	0	0	0	0	0	0	0	0	0	0	0	0	0	0	0	0	0	0	0	0	0	0	0	0	0
clade GS11	GL27824			4	2		0	0	0	0	0	0	0	0	0	0	0	0	0	0	0	0	0	0	0	0	0	0	0	0	0	0	0	0	0	0	0	0	0	0	0	0	0	0	0	0	0	0	0
clade GS11	GL27838			3	2		0	0	0	0	0	0	0	0	0	0	0	0	0	0	0	0	0	0	0	0	0	0	0	0	0	0	0	0	0	0	0	0	0	0	0	0	0	0	0	0	0	0	0
clade GS11	GL27841			3	1		0	0	0	0	0	0	0	0	0	0	0	0	0	0	0	0	0	0	0	0	0	0	0	0	0	0	0	0	0	0	0	0	0	0	0	0	0	0	0	0	0	0	0
clade GS11	GL27914			2	2		0	0	0	0	0	0	0	0	0	0	0	0	0	0	0	0	0	0	0	0	0	0	0	0	0	0	0	0	0	0	0	0	0	0	0	0	0	0	0	0	0	0	0
clade GS11	GL27936			2	1		0	0	0	0	0	0	0	0	0	0	0	0	0	0	0	0	0	0	0	0	0	0	0	0	0	0	0	0	0	0	0	0	0	0	0	0	0	0	0	0	0	0	0
clade GS11	GL27963			2	2		0	0	0	0	0	0	0	0	0	0	0	0	0	0	0	0	0	0	0	0	0	0	0	0	0	0	0	0	0	0	0	1	0	0	0	0	0	0	0	0	0	0	0
clade GS11	GL27968			2	2		0	0	0	0	0	0	0	0	0	0	0	0	0	0	0	0	0	0	0	0	0	0	0	0	0	0	0	0	0	0	0	0	0	0	0	0	0	0	0	0	0	0	0
clade GS11	GL27975			3	3		0	0	0	0	0	0	0	0	0	0	0	0	0	0	0	0	0	0	0	0	0	0	0	0	0	0	0	0	0	0	0	0	0	0	0	0	0	0	0	0	0	0	0
clade GS11	GL28015			10	3		0	0	0	0	0	0	0	0	0	0	0	0	0	0	0	0	0	0	0	0	0	0	0	0	0	0	0	0	0	0	0	0	0	0	0	0	0	0	0	0	0	0	0
clade GS11	GL28016			25	5		0	0	0	0	0	0	0	0	0	0	0	0	0	0	0	0	0	0	0	0	0	0	0	0	0	0	0	0	0	0	0	0	0	0	0	0	0	0	0	0	0	0	0
clade GS11	GL28019			3	2		0	0	0	0	0	0	0	0	0	0	0	0	0	0	0	0	0	0	0	0	0	0	0	0	0	0	0	0	0	0	0	0	0	0	0	0	0	0	0	0	0	0	0
clade GS11	GL28022			2	1		0	0	0	0	0	0	0	0	0	0	0	0	0	0	0	0	0	0	0	0	0	0	0	0	0	0	0	0	0	0	0	0	0	0	0	0	0	0	0	0	0	0	0
clade GS11	GL28045			7	5		0	0	0	0	0	0	0	0	0	0	1	0	0	0	1	0	0	0	0	0	0	0	0	0	0	0	0	0	0	0	0	0	0	0	0	0	0	0	0	0	0	0	0
clade GS11	GL28046			7	4		0	0	0	0	0	0	0	0	0	0	0	0	0	0	0	0	0	0	0	0	0	0	0	0	0	0	0	0	0	0	0	1	0	0	0	0	0	0	0	0	0	0	0
clade GS11	GL28053			5	3		0	0	0	0	0	0	0	0	0	0	0	0	0	0	0	0	0	0	0	0	0	0	0	0	0	0	0	0	0	0	0	0	0	0	0	0	0	0	0	0	0	0	0
clade GS11	GL28056			2	1		0	0	0	0	0	0	0	0	0	0	0	0	0	0	0	0	0	0	0	0	0	0	0	0	0	0	0	0	0	0	0	0	0	0	0	0	0	0	0	0	0	0	0
clade GS11	GL28072			2	2		0	0	0	0	0	0	0	0	0	0	0	0	0	0	0	0	0	0	0	0	0	0	0	0	0	0	0	0	0	0	0	0	0	0	0	0	0	0	0	0	0	0	0
clade GS11	GL28130			7	1		0	0	0	0	0	0	0	0	0	0	0	0	0	0	0	0	0	0	0	0	0	0	0	0	0	0	0	0	0	0	0	0	0	0	0	0	0	0	0	0	0	0	0
clade GS11	GL28134			2	2		0	0	0	0	0	0	0	0	0	0	0	0	1	0	1	0	0	0	0	0	0	0	0	0	0	0	0	0	0	0	0	0	0	0	0	0	0	0	0	0	0	0	0
clade GS11	GL28207			2	2		0	0	0	0	0	0	0	0	0	0	0	0	0	0	0	0	0	0	0	0	0	0	0	0	0	0	0	0	0	0	0	0	0	0	0	0	0	0	0	0	0	0	0
clade GS11	GL28220			3	1		0	0	0	0	0	0	0	0	0	0	0	0	0	0	0	0	0	0	0	0	0	0	0	0	0	0	0	0	0	0	0	0	0	0	0	0	0	0	0	0	0	0	0
clade GS11	GL28224			6	2		0	0	0	0	0	0	0	0	0	0	0	0	0	0	0	0	0	0	0	0	0	0	0	0	0	0	0	0	0	0	0	0	0	0	0	0	0	0	0	0	0	0	0
clade GS11	GL28228			2	2		0	0	0	0	0	0	0	0	0	0	0	0	0	0	0	0	0	0	0	0	0	0	0	0	0	0	0	0	0	0	0	0	0	0	0	0	0	0	0	0	0	0	0
clade GS11	GL28244			2	2		0	0	0	0	0	0	0	0	0	0	0	0	0	0	0	0	0	0	0	0	0	0	0	0	0	0	0	0	0	0	0	0	0	1	0	0	0	0	0	0	0	0	0
clade GS11	GL28372			8	4		0	0	0	0	0	0	0	0	0	0	0	0	0	0	0	0	0	0	0	0	0	0	0	0	0	0	0	0	0	0	0	0	0	0	0	0	0	0	0	0	0	0	0
clade GS11	GL28382			2	1		0	0	0	0	0	0	0	0	0	0	0	0	0	0	0	0	0	0	0	0	0	0	0	0	0	0	0	0	0	0	0	0	0	0	0	0	0	0	0	0	0	0	0
clade GS11	GL28400			14	3		0	0	0	0	0	0	0	0	0	0	0	0	0	0	0	0	0	0	0	0	0	0	0	0	0	0	0	0	0	0	0	0	0	0	0	0	0	0	0	0	0	0	0
clade GS11	GL28403			3	1		0	0	0	0	0	0	0	0	0	0	0	0	0	0	0	0	0	0	0	0	0	0	0	0	0	0	0	0	0	0	0	0	0	0	0	0	0	0	0	0	0	0	0
clade GS11	GL28420			2	2		0	0	0	0	0	0	0	0	0	0	0	0	0	0	0	0	0	0	0	0	0	0	0	0	0	0	0	0	0	0	0	0	0	0	0	0	0	0	0	0	0	0	0
clade GS11	GL28458			19	12		0	0	0	0	0	0	0	0	0	0	0	0	0	0	0	0	0	0	0	0	0	0	0	0	0	0	0	0	0	0	0	0	0	0	0	0	0	0	0	0	0	0	0
clade GS11	GL28485			3	1		0	0	0	0	0	0	0	0	0	0	0	0	0	0	0	0	0	0	0	0	0	0	0	0	0	0	0	0	0	0	0	0	0	0	0	0	0	0	0	0	0	0	0
clade GS11	GL28521			17	3		0	0	0	0	0	0	0	0	0	0	0	0	0	0	0	0	0	0	0	0	0	0	0	0	0	0	0	0	0	0	0	0	0	0	0	0	0	0	0	0	0	0	0
clade GS11	GL28531			2	2		0	0	0	0	0	0	0	0	0	0	0	0	0	0	0	0	0	0	0	0	0	0	0	0	0	0	0	0	0	0	0	0	0	0	0	0	0	0	0	0	0	0	0
clade GS11	GL28553			4	2		0	0	0	0	0	0	0	0	0	0	0	0	0	0	0	0	0	0	0	0	0	0	0	0	0	0	0	0	0	0	0	0	0	0	0	0	0	0	0	0	0	0	0
clade GS11	GL28566			5	1		0	0	0	0	0	0	0	0	0	0	0	0	0	0	0	0	0	0	0	0	0	0	0	0	0	0	0	0	0	0	0	0	0	0	0	0	0	0	0	0	0	0	0
clade GS11	GL28596			2	2		0	0	0	0	0	0	0	0	0	0	0	0	0	0	0	0	0	0	0	0	0	0	0	0	0	0	0	0	0	0	0	0	0	0	0	0	0	0	0	0	0	0	0
clade GS11	GL28685			3	3		0	0	0	0	0	0	0	0	0	0	0	0	0	0	0	0	0	0	0	0	0	0	0	0	0	0	0	0	0	0	0	0	0	1	0	0	0	0	0	0	0	0	0
clade GS11	GL28695			2	2		0	0	0	0	0	0	0	0	0	0	0	0	0	0	0	0	0	0	0	0	0	0	0	0	0	0	0	0	0	0	0	0	0	0	0	0	0	0	0	0	0	0	0
clade GS11	GL28763			6	1		0	0	0	0	0	0	0	0	0	0	0	0	0	0	0	0	0	0	0	0	0	0	0	0	0	0	0	0	0	0	0	0	0	0	0	0	0	0	0	0	0	0	0
clade GS11	GL28773			4	2		0	0	0	0	0	0	0	0	0	0	0	0	0	0	0	0	0	0	0	0	0	0	0	0	0	0	0	0	0	0	0	0	0	0	0	0	0	0	0	0	0	0	0
clade GS11	GL28808			5	2		0	0	0	0	0	0	0	0	0	0	0	0	0	0	0	0	0	0	0	0	0	0	0	0	0	0	0	0	0	0	0	0	0	0	0	0	0	0	0	0	0	0	0
clade GS11	GL28836			2	2		0	0	0	0	0	0	0	0	0	0	0	0	0	0	0	0	0	0	0	0	0	0	0	0	0	0	0	0	0	0	0	0	0	0	0	0	0	0	0	0	0	0	0
clade GS11	GL28932			2	1		0	0	0	0	0	0	0	0	0	0	0	0	0	0	0	0	0	0	0	0	0	0	0	0	0	0	0	0	0	0	0	0	0	0	0	0	0	0	0	0	0	0	0
clade GS11	GL28989			3	2		0	0	0	0	0	0	0	0	0	0	0	0	0	0	0	0	0	0	0	0	0	0	0	0	0	0	0	0	0	0	0	0	0	0	0	0	0	0	0	0	0	0	0
clade GS11	GL29004			2	1		0	0	0	0	0	0	0	0	0	0	0	0	0	0	0	0	0	0	0	0	0	0	0	0	0	0	0	0	0	0	0	0	0	0	0	0	0	0	0	0	0	0	0
clade GS11	GL29148			15	2		0	0	0	0	0	0	0	0	0	0	0	0	0	0	0	0	0	0	0	0	0	0	0	0	0	0	0	0	0	0	0	0	0	0	0	0	0	0	0	0	0	0	0
clade GS11	GL29165			3	1		0	0	0	0	0	0	0	0	0	0	0	0	0	0	0	0	0	0	0	0	0	0	0	0	0	0	0	0	0	0	0	0	0	0	0	0	0	0	0	0	0	0	0
clade GS11	GL29177			2	1		0	0	0	0	0	0	0	0	0	0	0	0	0	0	0	0	0	0	0	0	0	0	0	0	0	0	0	0	0	0	0	0	0	0	0	0	0	0	0	0	0	0	0
clade GS11	GL29245			2	1		0	0	0	0	0	0	0	0	0	0	0	0	0	0	0	0	0	0	0	0	0	0	0	0	0	0	0	0	0	0	0	0	0	0	0	0	0	0	0	0	0	0	0
clade GS11	GL29400			20	3		0	0	0	0	0	0	0	0	0	0	0	0	0	0	0	0	0	0	0	0	0	0	0	0	0	0	0	0	0	0	0	0	0	0	0	0	0	0	0	0	0	0	0
clade GS11	GL29632			9	3		0	0	0	0	0	0	0	0	0	0	0	0	0	0	0	0	0	0	0	0	0	0	0	0	0	0	0	0	0	0	0	0	0	0	0	0	0	0	0	0	0	0	0
clade GS11	GL29697			3	2		0	0	0	0	0	0	0	0	0	0	0	0	0	0	0	0	0	0	0	0	0	0	0	0	0	0	0	0	0	0	0	0	0	0	0	0	0	0	0	0	0	0	0
clade GS11	GL29796			3	2		0	0	0	0	0	0	0	0	0	0	0	0	0	0	0	0	0	0	0	0	0	0	0	0	0	0	0	0	0	0	0	0	0	0	0	0	0	0	0	0	0	0	0
clade GS11	GL29821			5	3		0	0	0	0	0	0	0	0	0	0	0	0	0	0	0	0	0	0	0	0	0	0	0	0	0	0	0	0	0	0	0	0	0	1	0	0	0	0	0	0	0	0	0
clade GS11	GL30032			3	1		0	0	0	0	0	0	0	0	0	0	0	0	0	0	0	0	0	0	0	0	0	0	0	0	0	0	0	0	0	0	0	0	0	0	0	0	0	0	0	0	0	0	0
clade GS11	GL30095			9	3		0	0	0	0	0	0	0	0	0	0	0	0	0	0	0	0	0	0	0	0	0	0	0	0	0	0	0	0	0	0	0	0	0	0	0	0	0	0	0	0	0	0	0
clade GS11	GL30136			3	1		0	0	0	0	0	0	0	0	0	0	0	0	0	0	0	0	0	0	0	0	0	0	0	0	0	0	0	0	0	0	0	0	0	0	0	0	0	0	0	0	0	0	0
clade GS11	GL30176			7	1		0	0	0	0	0	0	0	0	0	0	0	0	0	0	0	0	0	0	0	0	0	0	0	0	0	0	0	0	0	0	0	0	0	0	0	0	0	0	0	0	0	0	0
clade GS11	GL30287			2	2		0	0	0	0	0	0	0	0	0	0	0	0	0	0	0	0	0	0	0	0	0	0	0	0	0	0	0	0	0	0	0	0	0	0	0	0	0	0	0	0	0	0	0
clade GS11	GL30497			8	3		0	0	0	0	0	0	0	0	0	0	0	0	0	0	0	0	0	0	0	0	0	0	0	0	0	0	0	0	0	0	0	0	0	0	0	0	0	0	0	0	0	0	0
clade GS11	GL30518			2	2		0	0	0	0	0	0	0	0	0	0	0	0	0	0	0	0	0	0	0	0	0	0	0	0	0	0	0	0	0	0	0	0	0	0	0	0	0	0	0	0	0	0	0
clade GS11	GL30891			3	3		0	0	0	0	0	0	0	0	0	0	0	0	0	0	0	0	0	0	0	0	0	0	0	0	0	0	0	0	0	0	0	0	0	0	0	0	0	0	0	0	0	0	0
clade GS11	GL32602			3	1		0	0	0	0	0	0	0	0	0	0	0	0	0	0	0	0	0	0	0	0	0	0	0	0	0	0	0	0	0	0	0	0	0	0	0	0	0	0	0	0	0	0	0
clade GS11	GL33877			2	2		0	0	0	0	0	0	0	0	0	0	0	0	0	0	0	0	0	0	0	0	0	0	0	0	0	0	0	0	0	0	0	0	0	0	0	0	0	0	0	0	0	0	0
clade GS11	GL33929			2	1		0	0	0	0	0	0	0	0	0	0	0	0	0	0	0	0	0	0	0	0	0	0	0	0	0	0	0	0	0	0	0	0	0	0	0	0	0	0	0	0	0	0	0
clade GS11	GL34151			2	1		0	0	0	0	0	0	0	0	0	0	0	0	0	0	0	0	0	0	0	0	0	0	0	0	0	0	0	0	0	0	0	0	0	0	0	0	0	0	0	0	0	0	0
clade GS11	GL34602			2	1		0	0	0	0	0	0	0	0	0	0	0	0	0	0	0	0	0	0	0	0	0	0	0	0	0	0	0	0	0	0	0	0	0	0	0	0	0	0	0	0	0	0	0
clade GS12	GL30957	G2839	UDB014881	7	2		0	0	0	0	0	0	0	0	0	0	0	0	0	0	0	0	0	0	0	0	0	0	0	0	0	0	0	0	0	0	0	0	0	0	0	0	0	0	0	0	0	0	0
clade GS12	GL33078	G2839	UDB014889	7	3		0	0	0	0	0	0	0	0	0	0	0	0	0	0	0	0	0	0	0	0	0	0	0	0	0	0	0	0	0	0	0	0	0	0	0	0	0	0	0	0	0	0	0
clade GS12	GL29367			5	3		0	0	0	0	0	0	0	0	0	0	0	0	0	0	0	0	0	0	0	0	0	0	0	0	0	0	0	0	0	0	0	0	0	0	0	0	0	0	0	0	0	0	0
clade GS12	GL30591			4	2		0	0	0	0	0	0	0	0	0	0	0	0	0	0	0	0	0	0	0	0	0	0	0	0	0	0	0	0	0	0	0	0	0	0	0	0	0	0	0	0	0	0	0
clade GS12	GL26279			2	1		0	0	0	0	0	0	0	0	0	0	0	0	0	0	0	0	0	0	0	0	0	0	0	0	0	0	0	0	0	0	0	0	0	0	0	0	0	0	0	0	0	0	0
clade GS12	GL31030			2	2		0	0	0	0	0	0	0	0	0	0	0	0	0	0	0	0	0	0	0	0	0	0	0	0	0	0	0	0	0	0	0	0	0	0	0	0	0	0	0	0	0	0	0
clade GS12	GL47882			2	1		0	0	0	0	0	0	0	0	0	0	0	0	0	0	0	0	0	0	0	0	0	0	0	0	0	0	2	0	0	0	0	0	0	0	0	0	0	0	0	0	0	0	0
clade GS12	GL50724			2	2		0	0	0	0	0	0	0	0	0	0	0	0	0	0	0	0	0	0	0	0	0	0	0	0	0	0	0	0	0	0	0	0	0	0	0	0	0	0	0	0	0	0	0
clade GS13	GL02368	G2750	UDB014650	11	1		11	0	0	0	0	0	0	0	0	0	0	0	0	0	0	0	0	0	0	0	0	0	0	0	0	0	0	0	0	0	0	0	0	0	0	0	0	0	0	0	0	0	0
clade GS13	GL02149			4	2		0	0	0	0	0	0	0	0	0	0	0	0	0	0	0	0	0	0	0	0	2	0	0	0	0	0	0	0	0	0	0	0	0	0	0	0	0	0	0	0	0	0	0
clade GS13	GL02330			3	2		0	2	0	0	0	0	0	0	0	0	0	0	0	0	0	0	0	0	0	0	0	0	0	0	0	0	0	0	0	0	0	0	0	0	0	0	0	0	0	0	0	0	0
clade GS13	GL02386			2	1		0	0	0	0	0	0	0	0	0	0	0	0	0	0	0	0	0	0	0	0	0	0	0	0	0	0	0	0	0	0	0	0	0	0	0	0	0	0	0	0	0	0	0
clade GS13	GL02488			7	2		6	0	0	0	0	0	0	0	0	0	0	0	0	0	0	0	0	0	0	0	0	0	1	0	0	0	0	0	0	0	0	0	0	0	0	0	0	0	0	0	0	0	0
clade GS13	GL04574			2	2		0	0	0	0	0	0	0	0	0	0	0	0	0	0	0	0	0	0	0	0	0	0	0	0	0	0	0	0	0	0	0	0	0	0	0	0	0	0	0	0	0	0	0
clade GS14	GL02816	S002	UDB014658	50	1		0	0	0	0	0	0	0	0	0	0	0	0	0	0	0	0	0	0	0	0	0	0	0	0	0	0	0	0	0	0	0	0	0	0	0	0	0	0	0	0	0	0	0
clade GS14	GL02383			2	2		0	0	0	0	0	0	0	0	0	0	0	0	0	0	0	0	0	0	0	0	0	0	0	0	0	0	0	0	0	0	0	0	0	0	0	0	0	0	0	0	0	0	0
clade GS14	GL02569			14	3		0	0	0	0	0	0	0	0	0	0	0	0	0	0	0	0	0	0	12	0	0	0	0	0	0	0	0	0	0	0	0	0	0	0	0	0	0	0	0	0	0	0	0
clade GS14	GL04221			6	2		0	0	0	0	0	0	0	0	0	0	0	0	0	0	0	0	0	0	0	0	0	0	0	0	0	0	0	0	0	0	0	0	0	0	0	0	0	0	0	0	0	0	0
clade GS14	GL06354			1	1		0	0	0	0	0	0	0	0	0	0	0	0	0	0	0	0	0	0	0	0	0	0	0	0	0	0	0	0	0	0	0	0	0	0	0	0	0	0	0	0	0	0	0
clade GS14	GL07456			2	1		0	0	0	0	0	0	0	0	0	0	0	0	0	0	0	0	0	0	0	0	0	0	0	0	0	0	0	0	0	0	0	0	0	0	0	0	0	0	0	0	0	0	0
clade GS14	GL36585			2	2		0	0	0	0	0	0	0	0	0	0	0	0	0	0	0	0	0	0	0	0	0	0	0	0	0	0	0	0	0	0	0	0	0	0	0	0	0	0	0	0	0	0	0
clade GS15	GL01446			2	1		0	0	0	0	0	0	0	0	0	0	0	0	0	0	0	0	0	0	0	0	0	0	0	0	0	0	0	0	0	0	0	0	0	0	0	0	0	0	0	0	0	0	0
clade GS15	GL00457	S238	UDB014619	4	3		0	0	0	0	0	0	0	0	0	0	0	0	0	0	0	0	0	0	0	0	0	0	0	0	0	0	0	0	0	0	0	0	0	0	0	0	0	0	0	0	0	0	0
clade GS15	GL00896	G2641	UDB014631	3	1		0	0	0	0	0	0	0	0	3	0	0	0	0	0	0	0	0	0	0	0	0	0	0	0	0	0	0	0	0	0	0	0	0	0	0	0	0	0	0	0	0	0	0
clade GS15	GL01672	S092	UDB014635	2	1		0	0	0	0	0	0	0	0	0	0	0	0	0	0	0	0	0	0	0	0	0	0	0	0	0	0	0	0	0	0	0	0	0	0	0	0	0	0	0	0	0	0	0
clade GS15	GL01026			2	1		0	0	0	2	0	0	0	0	0	0	0	0	0	0	0	0	0	0	0	0	0	0	0	0	0	0	0	0	0	0	0	0	0	0	0	0	0	0	0	0	0	0	0
clade GS15	GL01488			4	4		0	0	0	0	0	0	0	0	0	0	0	0	0	0	0	0	0	0	0	0	0	0	0	0	0	0	0	0	0	0	0	0	0	0	0	0	0	0	0	0	0	0	0
clade GS15	GL01489			2	1		0	0	0	0	0	0	0	0	0	0	0	0	0	0	0	0	0	0	0	0	0	0	0	0	0	0	0	0	0	0	0	0	0	0	0	0	0	0	0	0	0	0	0
clade GS15	GL01581			2	1		0	0	0	0	0	0	0	0	0	0	0	0	0	0	0	0	0	0	0	0	0	0	0	0	0	0	0	0	0	0	0	0	0	0	0	0	0	0	0	0	0	0	0
clade GS15	GL01703			3	2		0	0	0	0	0	0	0	0	0	0	0	0	0	0	0	0	0	0	0	0	0	0	0	0	0	0	0	0	0	0	0	0	0	0	0	0	0	0	0	0	0	0	0
clade GS15	GL02011			3	2		0	0	0	0	0	0	0	0	0	0	0	0	0	0	0	0	0	0	0	0	0	0	0	0	0	0	0	0	0	0	0	0	0	0	0	0	0	0	0	0	0	0	0
clade GS15	GL03349			2	2		0	0	0	0	0	0	0	0	0	0	0	0	0	0	0	0	0	0	0	0	0	0	0	0	0	0	0	0	0	0	0	0	0	0	0	0	0	0	0	0	0	0	0
clade GS15	GL03414			2	2		0	0	0	0	0	1	0	0	1	0	0	0	0	0	0	0	0	0	0	0	0	0	0	0	0	0	0	0	0	0	0	0	0	0	0	0	0	0	0	0	0	0	0
clade GS15	GL10430			2	1		0	0	0	0	0	0	0	0	0	0	0	0	0	0	0	0	0	0	0	0	0	0	0	0	0	0	0	0	0	0	0	0	0	0	0	0	0	0	0	0	0	0	0
clade GS15	GL27010			2	2		0	0	0	0	0	0	0	0	0	0	0	0	0	0	0	0	0	0	0	0	0	0	0	0	0	0	0	0	0	0	0	0	0	0	0	0	0	0	0	0	0	0	0
clade GS15	GL36682			2	2		0	0	0	0	0	0	0	0	0	0	0	0	0	0	0	0	0	0	0	0	0	0	0	0	0	0	0	0	0	0	0	0	0	0	0	0	0	0	0	0	0	0	0
clade GS16	GL08046	S188	UDB014729	6	4		0	0	0	0	0	0	0	0	0	0	0	0	0	0	0	0	0	0	0	0	0	0	0	0	0	0	0	0	0	0	0	0	0	0	0	0	0	0	0	0	0	0	0
clade GS16	GL08546	S072	UDB014731	5	3		0	0	0	0	0	0	0	0	0	0	0	0	0	0	0	0	0	0	0	0	0	0	0	0	0	0	0	0	0	0	0	0	0	0	0	0	0	0	0	0	0	0	0
clade GS16	GL08493	S110	UDB014732	2	1		0	0	0	0	0	0	0	0	0	0	0	0	0	0	0	0	0	0	0	0	0	0	0	0	0	0	0	0	0	0	0	0	0	0	0	0	0	0	0	0	0	0	0
clade GS16	GL12171	G2848	UDB014777	6	4		0	0	0	0	0	0	0	0	0	0	0	0	0	0	0	0	0	0	0	0	0	0	0	0	0	0	0	0	0	0	0	0	0	0	0	0	0	0	0	0	0	0	0
clade GS16	GL08062			2	2		0	0	0	0	0	0	1	0	0	0	0	0	0	0	0	0	0	0	0	0	0	0	0	0	0	0	0	0	0	0	0	0	0	0	0	0	0	0	0	0	0	1	0
clade GS16	GL14940			2	1		0	0	0	0	0	0	0	0	0	0	0	0	0	0	0	0	0	0	0	0	0	0	0	0	0	0	0	0	0	0	0	0	0	0	0	0	0	0	0	0	0	2	0
clade GS16	GL16451			2	1		0	0	0	0	0	0	0	0	0	0	0	0	0	0	0	0	0	0	0	0	0	0	0	0	0	0	0	0	0	0	0	0	0	0	0	0	0	0	0	0	0	0	0
clade GS17	GL23867	s124, same continent	UDB014847	47	12		0	0	0	0	0	0	0	0	0	0	0	0	0	0	0	0	0	0	0	0	0	0	0	0	0	0	0	0	0	0	0	0	0	0	0	0	0	0	0	0	0	0	0
clade GS17	GL24101			2	2		0	0	0	0	0	0	0	0	0	0	0	0	0	0	0	0	0	0	0	0	0	0	0	0	0	0	0	0	0	0	0	0	0	0	0	0	0	0	0	0	0	0	0
clade GS17	GL24134			8	3		0	0	0	0	0	0	0	0	0	0	0	0	0	0	0	0	0	0	0	0	0	0	0	0	0	0	0	0	0	0	0	0	0	0	0	0	0	0	0	0	0	0	0
clade GS18	GL00433	S110	UDB014615	25	14		0	0	0	0	0	0	0	0	0	0	0	0	0	0	0	0	0	0	0	0	0	0	0	0	0	0	0	0	0	0	0	0	0	0	0	0	0	0	0	0	0	0	0
clade GS18	GL01889	S110	UDB014640	3	1		0	0	0	0	0	0	0	0	0	0	0	0	0	0	0	0	0	0	0	0	0	0	0	0	0	0	0	0	0	0	0	0	0	0	0	0	0	0	0	0	0	0	0
clade GS18	GL01969	S110	UDB014641	17	6		0	0	0	0	0	0	0	0	0	0	0	0	0	0	0	0	0	0	0	0	0	0	0	0	0	0	0	0	0	0	0	0	0	0	0	0	0	0	0	0	0	0	0
clade GS18	GL02249	S042	UDB014647	48	6		0	0	0	0	0	0	0	0	0	0	0	0	0	0	0	0	0	0	0	0	0	0	0	0	0	0	0	0	0	0	0	0	0	0	0	0	0	0	0	0	0	0	0
clade GS18	GL03481	G2835	UDB014671	19	8		0	0	0	0	0	0	0	0	0	0	0	0	0	0	0	0	0	0	0	0	0	0	0	0	0	0	0	0	0	0	0	0	0	0	0	0	0	0	0	0	0	0	0
clade GS18	GL01442			9	5		0	0	0	0	0	0	0	0	0	0	0	0	0	0	0	0	0	0	0	0	0	0	0	0	0	0	0	0	0	0	0	0	0	0	0	0	0	0	0	0	0	0	0
clade GS18	GL01447			2	2		0	0	0	0	0	0	0	0	0	0	0	0	0	0	0	0	0	0	0	0	0	0	0	0	0	0	0	0	0	0	0	0	0	0	0	0	0	0	0	0	0	0	0
clade GS18	GL02440			17	3		0	0	0	0	0	0	0	0	0	0	0	0	0	0	0	0	0	0	0	0	0	0	0	0	0	0	0	0	0	0	0	0	0	0	0	0	0	0	0	0	0	0	0
clade GS18	GL03307			9	3		0	0	0	0	0	0	0	0	0	0	0	0	0	0	0	0	0	0	0	0	0	0	0	0	0	0	0	0	0	0	0	0	0	0	0	0	0	0	0	0	0	0	0
clade GS18	GL03362			2	2		0	0	0	0	0	0	0	0	0	0	0	0	0	0	0	0	0	0	0	0	0	0	0	0	0	0	0	0	0	0	0	0	0	0	0	0	0	0	0	0	0	0	0
clade GS18	GL03503			4	2		0	0	0	0	0	0	0	0	0	0	0	0	0	0	0	0	0	0	0	0	0	0	0	0	0	0	0	0	0	0	0	0	0	0	0	0	0	0	0	0	0	0	0
clade GS18	GL03884			2	1		0	0	0	0	0	0	0	0	0	0	0	0	0	0	0	0	0	0	0	0	0	0	0	0	0	0	0	0	0	0	0	0	0	0	0	0	0	0	0	0	0	0	0
clade GS18	GL50286			2	1		0	0	0	0	0	0	0	0	0	0	0	0	0	0	0	0	0	0	0	0	0	0	0	0	0	0	0	0	0	0	0	0	0	0	0	0	0	0	0	0	0	0	0
clade GS18	GL50440			3	1		0	0	0	0	0	0	0	0	0	0	0	0	0	0	0	0	0	0	0	0	0	0	0	0	0	0	0	0	0	0	0	0	0	0	0	0	0	0	0	0	0	0	0
clade GS19	GL00387	S142	UDB014614	19	2		0	0	0	0	0	0	0	0	0	0	0	0	0	0	0	0	0	0	0	0	0	0	0	0	0	0	0	0	0	0	0	0	0	0	0	0	0	0	0	0	0	0	0
clade GS19	GL00846	G2655	UDB014629	40	11		0	0	0	0	0	0	0	0	0	0	0	0	0	0	0	0	0	0	0	0	0	0	0	0	0	0	0	0	0	0	0	0	0	0	0	0	0	0	0	0	0	0	0
clade GS19	GL04053	G2760	UDB014678	16	2		0	0	0	0	0	0	0	0	0	0	0	0	0	0	0	0	0	0	0	0	0	0	0	0	0	0	0	0	0	0	0	0	0	0	0	0	0	0	0	0	0	0	0
clade GS19	GL09098	S008	UDB014747	12	3		0	0	0	0	0	0	0	0	0	0	0	0	0	0	0	0	0	0	0	0	0	0	0	0	0	0	0	0	0	0	0	0	0	0	0	0	0	0	0	0	0	0	0
clade GS19	GL00590			3	1		0	0	0	0	0	0	0	0	0	0	0	0	0	0	0	0	0	0	0	0	0	0	0	0	0	0	0	0	0	0	0	0	0	0	0	0	0	0	0	0	0	3	0
clade GS19	GL00932			3	1		0	0	0	0	0	0	0	0	0	0	0	0	0	0	0	0	0	0	0	0	0	0	0	0	0	0	0	0	0	0	0	0	0	0	0	0	0	0	0	0	0	0	0
clade GS19	GL02106			3	1		0	0	0	0	0	0	0	0	0	0	0	0	0	0	0	0	0	0	0	0	0	0	0	0	0	0	0	0	0	0	0	0	0	0	0	0	0	0	0	0	0	0	0
clade GS19	GL02130			3	2		0	0	0	0	0	0	0	0	0	0	0	0	0	0	0	0	0	0	0	0	0	0	0	0	0	0	0	0	0	0	0	0	0	0	0	0	0	0	0	0	0	0	0
clade GS19	GL02655			4	2		0	0	0	0	0	0	0	0	0	0	0	0	0	0	0	0	0	0	0	0	0	0	0	0	0	0	0	0	0	0	0	0	0	0	0	0	0	0	0	0	0	0	0
clade GS19	GL02679			4	1		0	0	0	0	0	0	0	0	0	0	0	0	0	0	0	0	0	0	0	0	0	0	0	0	0	0	0	0	0	0	0	0	0	0	0	0	0	0	0	0	0	0	0
clade GS19	GL03398			2	1		0	0	0	0	0	0	0	0	0	0	0	0	0	0	0	0	0	0	0	0	0	0	0	0	0	0	0	0	0	0	0	0	0	0	0	0	0	0	0	0	0	0	0
clade GS19	GL03594			3	1		0	0	0	0	0	0	0	0	0	0	0	0	0	0	0	0	0	0	0	0	0	0	0	0	0	0	0	0	0	0	0	0	0	0	0	0	0	0	0	0	0	0	0
clade GS19	GL04057			2	1		0	0	0	0	0	0	0	0	0	0	0	0	0	0	0	0	0	0	0	0	0	0	0	0	0	0	0	0	0	0	0	0	0	0	0	0	0	0	0	0	0	0	0
clade GS19	GL04399			11	1		0	0	0	0	0	0	0	0	0	0	0	0	0	0	0	0	0	0	0	0	0	0	0	0	0	0	0	0	0	0	0	0	0	0	0	0	0	0	0	0	0	0	0
clade GS19	GL05092			8	1		0	0	0	0	0	0	0	0	0	0	0	0	0	0	0	0	0	0	0	0	0	0	0	0	0	0	0	0	0	0	0	0	0	0	0	0	0	0	0	0	0	0	0
clade GS19	GL05298			2	2		0	0	0	0	0	0	0	0	0	0	0	0	0	0	0	0	0	0	0	0	0	0	0	0	0	0	0	0	0	0	0	0	0	0	0	0	0	0	0	0	0	0	0
clade GS19	GL05482			3	2		0	0	0	0	0	0	0	0	0	0	0	0	0	0	0	0	0	0	0	0	0	0	0	0	0	0	0	0	0	0	0	0	0	0	0	0	0	0	0	0	0	0	0
clade GS19	GL05531			2	1		0	0	0	0	0	0	0	0	0	0	0	0	0	0	0	0	0	0	0	0	0	0	0	0	0	0	0	0	0	0	0	0	0	0	0	0	0	0	0	0	0	0	0
clade GS19	GL05532			2	1		0	0	0	0	0	0	0	0	0	0	0	0	0	0	0	0	0	0	0	0	0	0	0	0	0	0	0	0	0	0	0	0	0	0	0	0	0	0	0	0	0	0	0
clade GS19	GL05606			3	2		0	0	0	0	0	0	0	0	0	0	0	0	0	0	0	0	0	0	0	0	0	0	0	0	0	0	0	0	0	0	0	0	0	0	0	0	0	0	0	0	0	2	0
clade GS19	GL05609			2	1		0	0	0	0	0	0	0	0	0	0	0	0	0	0	0	0	0	0	0	0	0	0	0	0	0	0	0	0	0	0	0	0	0	0	0	0	0	0	0	0	0	0	0
clade GS19	GL05642			4	2		0	0	0	0	0	0	0	0	0	0	0	0	0	0	0	0	0	0	0	0	0	0	0	0	0	0	0	0	0	0	0	0	0	0	0	0	0	0	0	0	0	0	0
clade GS19	GL06202			7	1		0	0	0	0	0	0	0	0	0	0	0	0	0	0	0	0	0	0	0	0	0	0	0	0	0	0	0	0	0	0	0	0	0	0	0	0	0	0	0	0	0	0	0
clade GS19	GL06225			3	1		0	0	0	0	0	0	0	0	0	0	0	0	0	0	0	0	0	0	0	0	0	0	0	0	0	0	0	0	0	0	0	0	0	0	0	0	0	0	0	0	0	0	0
clade GS19	GL06315			2	2		0	0	0	0	0	0	0	0	0	0	0	0	0	0	0	0	0	0	0	0	0	0	0	0	0	0	0	0	0	0	0	0	0	0	0	0	0	0	0	0	0	0	0
clade GS19	GL06367			7	3		0	0	0	0	0	0	0	0	0	0	0	0	0	0	0	0	0	0	0	0	0	0	0	0	0	0	0	0	0	0	0	0	0	0	0	0	0	0	0	0	0	0	0
clade GS19	GL06413			3	1		0	0	0	0	0	0	0	0	0	0	0	0	0	0	0	0	0	0	0	0	0	0	0	0	0	0	0	0	0	0	0	0	0	0	0	0	0	0	0	0	0	0	0
clade GS19	GL06654			4	1		0	0	0	0	0	0	0	0	0	0	0	0	0	0	0	0	0	0	0	0	0	0	0	0	0	0	0	0	0	0	0	0	0	0	0	0	0	0	0	0	0	0	0
clade GS19	GL06950			3	2		0	0	0	0	0	0	0	0	0	0	0	0	0	0	0	0	0	0	0	0	0	0	0	0	0	0	0	0	0	0	0	0	0	0	0	0	0	0	0	0	0	0	0
clade GS19	GL07037			4	4		0	0	0	0	0	0	0	0	0	0	0	0	0	0	0	0	0	0	0	0	0	0	0	0	0	0	0	0	0	0	0	0	0	0	0	0	0	0	0	0	0	0	0
clade GS19	GL07077			4	1		0	0	0	0	0	0	0	0	0	0	0	0	0	0	0	0	0	0	0	0	0	0	0	0	0	0	0	0	0	0	0	0	0	0	0	0	0	0	0	0	0	0	0
clade GS19	GL07139			2	2		0	0	0	0	0	0	0	0	0	0	0	0	0	0	0	0	0	0	0	0	0	0	0	0	0	0	0	0	0	0	0	0	0	0	0	0	0	0	0	0	0	0	0
clade GS19	GL07151			3	1		0	0	0	0	0	0	0	0	0	0	0	0	0	0	0	0	0	0	0	0	0	0	0	0	0	0	0	0	0	0	0	0	0	0	0	0	0	0	0	0	0	0	0
clade GS19	GL07373			3	2		0	0	0	0	0	0	0	0	0	0	0	0	0	0	0	0	0	0	0	0	0	0	0	0	0	0	0	0	0	0	0	0	0	0	0	0	0	0	0	0	0	0	0
clade GS19	GL07414			4	2		0	0	0	0	0	0	0	0	0	0	0	0	0	0	0	0	0	0	0	0	0	0	0	0	0	0	0	0	0	0	0	0	0	0	0	0	0	0	0	0	0	0	0
clade GS19	GL07473			4	1		0	0	0	0	0	0	0	0	0	0	0	0	0	0	0	0	0	0	0	0	0	0	0	0	0	0	0	0	0	0	0	0	0	0	0	0	0	0	0	0	0	0	0
clade GS19	GL07485			3	1		0	0	0	0	0	0	0	0	0	0	0	0	0	0	0	0	0	0	0	0	0	0	0	0	0	0	0	0	0	0	0	0	0	0	0	0	0	0	0	0	0	0	0
clade GS19	GL07525			3	1		0	0	0	0	0	0	0	0	0	0	0	0	0	0	0	0	0	0	0	0	0	0	0	0	0	0	0	0	0	0	0	0	0	0	0	0	0	0	0	0	0	0	0
clade GS19	GL07539			2	2		0	0	0	0	0	0	0	0	0	0	0	0	0	0	0	0	0	0	0	0	0	0	0	0	0	0	0	0	0	0	0	0	0	0	0	0	0	0	0	0	0	0	0
clade GS19	GL07540			2	1		0	0	0	0	0	0	0	0	0	0	0	0	0	0	0	0	0	0	0	0	0	0	0	0	0	0	0	0	0	0	0	0	0	0	0	0	0	0	0	0	0	0	0
clade GS19	GL07680			2	1		0	0	0	0	0	0	0	0	0	0	0	0	0	0	0	0	0	0	0	0	0	0	0	0	0	0	0	0	0	0	0	0	0	0	0	0	0	0	0	0	0	0	0
clade GS19	GL07983			3	2		0	0	0	0	0	0	0	0	0	0	0	0	0	0	0	0	0	0	0	0	0	0	0	0	0	0	0	0	0	0	0	0	0	0	0	0	0	0	0	0	0	0	0
clade GS19	GL08521			3	1		0	0	0	0	0	0	0	0	0	0	0	0	0	0	0	0	0	0	0	0	0	0	0	0	0	0	0	0	0	0	0	0	0	0	0	0	0	0	0	0	0	0	0
clade GS19	GL08534			3	2		0	0	0	0	0	0	0	0	0	0	0	0	0	0	0	0	0	0	0	0	0	0	0	0	0	0	0	0	0	0	0	0	0	0	0	0	0	0	0	0	0	0	0
clade GS19	GL08637			2	2		0	0	0	0	0	0	0	0	0	0	0	0	0	0	0	0	0	0	0	0	0	0	0	0	0	0	0	0	0	0	0	0	0	0	0	0	0	0	0	0	0	0	0
clade GS19	GL08643			2	2		0	0	0	0	0	0	0	0	0	0	0	0	0	0	0	0	0	0	0	0	0	0	0	0	0	0	0	0	0	0	0	0	0	0	0	0	0	0	0	0	0	0	0
clade GS19	GL08863			3	1		0	0	0	0	0	0	0	0	0	0	0	0	0	0	0	0	0	0	0	0	0	0	0	0	0	0	0	0	0	0	0	0	0	0	0	0	0	0	0	0	0	0	0
clade GS19	GL08872			2	1		0	0	0	0	0	0	0	0	0	0	0	0	0	0	0	0	0	0	0	0	0	0	0	0	0	0	0	0	0	0	0	0	0	0	0	0	0	0	0	0	0	0	0
clade GS19	GL09060			3	1		0	0	0	0	0	0	0	0	0	0	0	0	0	0	0	0	0	0	0	0	0	0	0	0	0	0	0	0	0	0	0	0	0	0	0	0	0	0	0	0	0	0	0
clade GS19	GL09447			3	1		0	0	0	0	0	0	0	0	0	0	0	0	0	0	0	0	0	0	0	0	0	0	0	0	0	0	0	0	0	0	0	0	0	0	0	0	0	0	0	0	0	0	0
clade GS19	GL10577			3	1		0	0	0	0	0	0	0	0	0	0	0	0	0	0	0	0	0	0	0	0	0	0	0	0	0	0	0	0	0	0	0	0	0	0	0	0	0	0	0	0	0	0	0
clade GS19	GL11242			3	1		0	0	0	0	0	0	0	0	0	0	0	0	0	0	0	0	0	0	0	0	0	0	0	0	0	0	0	0	0	0	0	0	0	0	0	0	0	0	0	0	0	0	0
clade GS19	GL11359			6	1		0	0	0	0	0	0	0	0	0	0	0	0	0	0	0	0	0	0	0	0	0	0	0	0	0	0	0	0	0	0	0	0	0	0	0	0	0	0	0	0	0	0	0
clade GS19	GL11461			2	1		0	0	0	0	0	0	0	0	0	0	0	0	0	0	0	0	0	0	0	0	0	0	0	0	0	0	0	0	0	0	0	0	0	0	0	0	0	0	0	0	0	0	0
clade GS19	GL12388			2	1		0	0	0	0	0	0	0	0	0	0	0	0	0	0	0	0	0	0	0	0	0	0	0	0	0	0	0	0	0	0	0	0	0	0	0	0	0	0	0	0	0	0	0
clade GS19	GL12419			3	2		0	0	0	0	0	0	0	0	0	0	0	0	0	0	0	0	0	0	0	0	0	0	0	0	0	0	0	0	0	0	0	0	0	0	0	0	0	0	0	0	0	0	0
clade GS19	GL12706			6	1		0	0	0	0	0	0	0	0	0	0	0	0	0	0	0	0	0	0	0	0	0	0	0	0	0	0	0	0	0	0	0	0	0	0	0	0	0	0	0	0	0	0	0
clade GS19	GL12928			3	2		0	0	0	0	0	0	0	0	0	0	0	0	0	0	0	0	0	0	0	0	0	0	0	0	0	0	0	0	0	0	0	0	0	0	0	0	0	0	0	0	0	0	0
clade GS19	GL13430			2	1		0	0	0	0	0	0	0	0	0	0	0	0	0	0	0	0	0	0	0	0	0	0	0	0	0	0	0	0	0	0	0	0	0	0	0	0	0	0	0	0	0	0	0
clade GS19	GL15943			2	1		0	0	0	0	0	0	0	0	0	0	0	0	0	0	0	0	0	0	0	0	0	0	0	0	0	0	0	0	0	0	0	0	0	0	0	0	0	0	0	0	0	0	0
clade GS19	GL16063			2	1		0	0	0	0	0	0	0	0	0	0	0	0	0	0	0	0	0	0	0	0	0	0	0	0	0	0	0	0	0	0	0	0	0	0	0	0	0	0	0	0	0	0	0
clade GS19	GL17000			5	1		0	0	0	0	0	0	0	0	0	0	0	0	0	0	0	0	0	0	0	0	0	0	0	0	0	0	0	0	0	0	0	0	0	0	0	0	0	0	0	0	0	0	0
clade GS19	GL17958			3	2		0	0	0	0	0	0	0	0	0	0	0	0	0	0	0	0	0	0	0	0	0	0	0	0	0	0	0	0	0	0	0	0	0	0	0	0	0	0	0	0	0	0	0
clade GS19	GL18326			2	2		0	0	0	0	0	0	0	0	0	0	0	0	0	0	0	0	0	0	0	0	0	0	0	0	0	0	0	0	0	0	0	0	0	0	0	0	0	0	0	0	0	0	0
clade GS19	GL20001			2	1		0	0	0	0	0	0	0	0	0	0	0	0	0	0	0	0	0	0	0	0	0	0	0	0	0	0	0	0	0	0	0	0	0	0	0	0	0	0	0	0	0	0	0
clade GS19	GL21336			3	2		0	0	0	0	0	0	0	0	0	0	0	0	0	0	0	0	0	0	0	0	0	0	0	1	0	0	0	0	0	0	0	0	0	0	0	0	0	0	0	0	0	0	0
clade GS19	GL21628			4	1		0	0	0	0	0	0	0	0	0	0	0	0	0	0	0	0	0	0	0	0	0	0	0	0	0	0	0	0	0	0	0	0	0	0	0	0	0	0	0	0	0	0	0
clade GS19	GL21728			2	1		0	0	0	0	0	0	0	0	0	0	0	0	0	0	0	0	0	0	0	0	0	0	0	0	0	0	0	0	0	0	0	0	0	0	0	0	0	0	0	0	0	2	0
clade GS19	GL24343			2	1		0	2	0	0	0	0	0	0	0	0	0	0	0	0	0	0	0	0	0	0	0	0	0	0	0	0	0	0	0	0	0	0	0	0	0	0	0	0	0	0	0	0	0
clade GS19	GL24375			2	1		0	0	0	0	0	0	0	0	0	0	0	0	0	0	0	0	0	0	0	0	0	0	0	0	0	0	0	0	0	0	0	0	0	0	0	0	0	0	0	0	0	0	0
clade GS19	GL25430			2	2		0	0	0	0	0	0	0	0	0	0	0	0	0	0	0	0	0	0	0	0	0	0	0	0	0	0	0	0	0	0	0	0	0	0	0	0	0	0	0	0	0	0	0
clade GS19	GL26230			4	1		0	0	0	0	0	0	0	0	0	0	0	0	0	0	0	0	0	0	0	0	0	0	0	0	0	0	0	0	0	4	0	0	0	0	0	0	0	0	0	0	0	0	0
clade GS19	GL27428			2	1		0	0	0	0	0	0	0	0	0	0	0	0	0	0	0	0	0	0	0	0	0	0	0	0	0	0	0	0	0	0	0	0	0	0	0	0	0	0	0	0	0	0	0
clade GS19	GL27637			2	1		0	0	0	0	0	2	0	0	0	0	0	0	0	0	0	0	0	0	0	0	0	0	0	0	0	0	0	0	0	0	0	0	0	0	0	0	0	0	0	0	0	0	0
clade GS19	GL27730			3	1		0	0	0	0	0	0	0	0	0	0	0	0	0	0	0	0	0	0	0	0	0	0	0	0	0	0	0	0	0	0	0	0	0	0	0	0	0	0	0	0	0	0	0
clade GS20	GL04644	G2658	UDB014694	711	67		0	8	0	0	0	0	0	0	0	0	0	0	6	1	9	1	0	5	0	0	0	0	0	0	0	0	0	0	0	21	0	0	0	0	0	0	0	0	0	0	0	6	3
clade GS20	GL04809	G2660	UDB014697	886	50		2	6	0	0	0	0	0	0	0	0	0	0	10	4	4	2	2	9	0	0	0	0	0	0	0	0	0	0	0	14	0	0	0	0	0	0	0	0	0	0	0	3	1
clade GS20	GL04464			6	1		0	0	0	0	0	0	0	0	0	0	0	0	0	0	0	0	0	0	0	0	0	0	0	0	0	0	0	0	0	6	0	0	0	0	0	0	0	0	0	0	0	0	0
clade GS20	GL05118			231	33		0	0	0	0	0	0	0	0	0	0	0	0	0	0	14	0	0	0	0	0	0	0	0	0	0	0	0	0	0	7	0	0	0	0	0	0	4	0	0	0	0	4	0
clade GS20	GL05157			34	7		0	0	0	0	0	0	0	0	0	0	0	0	0	0	0	0	0	0	0	0	0	0	0	0	0	0	0	0	0	0	0	0	0	0	0	0	0	0	0	0	0	0	2
clade GS20	GL05856			28	5		0	0	0	0	0	0	0	0	0	0	0	0	0	0	0	0	0	0	0	0	0	0	0	0	0	0	0	0	0	0	0	0	0	0	0	0	0	0	0	0	0	0	0
clade GS20	GL05865			3	3		0	0	0	0	0	0	0	0	0	0	0	0	0	0	0	0	0	0	0	0	0	0	0	0	0	0	0	0	0	0	0	0	0	0	0	0	0	0	0	0	0	0	0
clade GS20	GL06232			47	9		0	0	0	0	0	0	0	0	0	0	0	0	0	0	0	0	0	0	0	0	0	0	0	0	0	0	0	0	0	0	0	0	0	0	0	0	0	0	0	0	0	0	0
clade GS20	GL06447			32	11		0	0	0	0	0	0	0	0	0	0	0	0	0	0	0	0	0	0	0	0	0	0	0	0	0	0	0	0	0	0	0	0	0	0	0	0	0	0	0	0	0	0	0
clade GS20	GL06508			72	18		0	0	0	0	0	0	0	0	0	0	0	0	2	1	16	0	0	0	0	0	0	0	0	0	0	0	0	0	0	0	0	0	0	0	0	0	0	0	0	0	0	0	0
clade GS20	GL06510			42	4		0	0	0	0	0	0	0	0	0	0	0	0	0	0	0	0	0	0	0	0	0	0	0	0	0	0	0	0	0	0	0	0	0	0	0	0	0	0	0	0	0	0	0
clade GS20	GL06588			4	3		0	0	0	0	0	0	0	0	0	0	0	0	0	0	0	0	0	0	0	0	0	0	0	0	0	0	0	0	0	0	0	0	0	0	0	0	0	0	0	0	0	0	0
clade GS20	GL06690			16	9		0	0	0	0	0	0	0	0	0	0	0	0	0	0	1	0	0	0	0	0	0	0	0	0	0	0	0	0	0	0	0	0	0	0	0	0	0	0	0	0	0	0	0
clade GS20	GL07042			64	9		0	0	0	0	0	0	0	0	0	0	0	0	0	0	0	0	0	0	0	0	0	0	0	0	0	0	0	0	0	0	0	0	0	0	0	0	0	0	0	0	0	0	0
clade GS20	GL07096			12	1		0	0	0	0	0	0	0	0	0	0	0	0	0	0	0	0	0	0	0	0	0	0	0	0	0	0	0	0	0	0	0	0	0	0	0	0	0	0	0	0	0	0	0
clade GS20	GL07140			9	3		0	0	0	0	0	0	0	0	0	0	0	0	0	0	0	0	0	0	0	0	0	0	0	0	0	0	0	0	0	0	0	0	0	0	0	0	0	0	0	0	0	0	0
clade GS20	GL07158			6	5		0	0	0	0	0	0	0	0	0	0	0	0	0	0	0	0	0	0	0	0	0	0	0	0	0	0	0	0	0	0	0	0	0	0	0	0	0	0	0	0	0	0	0
clade GS20	GL07295			10	7		0	0	0	0	0	0	0	0	0	0	0	0	0	0	0	0	0	0	0	0	0	0	0	0	0	0	0	0	0	0	0	0	0	0	0	0	0	0	0	0	0	0	0
clade GS20	GL07378			18	3		0	0	0	0	0	0	0	0	0	0	0	0	0	0	0	0	0	0	0	0	0	0	0	0	0	0	0	0	0	0	0	0	0	0	0	0	0	0	0	0	0	0	0
clade GS20	GL07535			20	5		0	0	0	0	0	0	0	0	0	0	0	0	0	0	0	0	0	0	0	0	0	0	0	0	0	0	0	0	0	0	0	0	0	0	0	0	0	0	0	0	0	0	0
clade GS20	GL07623			5	2		0	0	0	0	0	0	0	0	0	0	0	0	0	0	0	0	0	0	0	0	0	0	0	0	0	0	0	0	0	0	0	0	0	0	0	0	0	0	0	0	0	0	0
clade GS20	GL07641			4	2		0	0	0	0	0	0	0	0	0	0	0	0	1	0	0	0	0	0	0	0	0	0	0	0	0	0	0	0	0	0	0	0	0	0	0	0	0	0	0	0	0	0	0
clade GS20	GL07665			2	1		0	0	0	0	0	0	0	0	0	0	0	0	0	0	0	0	0	0	0	0	0	0	0	0	0	0	0	0	0	0	0	0	0	0	0	0	0	0	0	0	0	0	0
clade GS20	GL07674			6	3		0	0	0	0	0	0	0	0	0	0	0	0	0	0	0	0	0	0	0	0	0	0	0	0	0	0	0	0	0	0	0	0	0	0	0	0	0	0	0	0	0	0	0
clade GS20	GL07719			19	7		2	0	0	0	0	0	0	0	0	0	0	0	0	0	0	0	0	0	0	0	0	0	0	0	0	0	0	0	0	0	0	0	0	0	0	0	0	0	0	0	0	0	0
clade GS20	GL07824			2	1		0	0	0	0	0	0	0	0	0	0	0	0	0	0	0	0	0	0	0	0	0	0	0	0	0	0	0	0	0	2	0	0	0	0	0	0	0	0	0	0	0	0	0
clade GS20	GL07851			15	6		0	0	0	0	0	0	0	0	0	0	0	0	0	0	0	0	0	0	0	0	0	0	0	0	0	0	0	0	0	0	0	0	0	0	0	0	0	0	0	0	0	0	0
clade GS20	GL08014			2	2		0	0	0	0	0	0	0	0	0	0	0	0	0	0	0	0	0	0	0	0	0	0	0	0	0	0	0	0	0	0	0	0	0	0	0	0	0	0	0	0	0	0	0
clade GS20	GL08039			3	2		0	0	0	0	0	0	0	0	0	0	0	0	0	0	0	0	0	0	0	0	0	0	0	0	0	0	0	0	0	0	0	0	0	0	0	0	0	0	0	0	0	0	0
clade GS20	GL08067			2	1		0	0	0	0	0	0	0	0	0	0	0	0	0	0	0	0	0	0	0	0	0	0	0	0	0	0	0	0	0	0	0	0	0	0	0	0	0	0	0	0	0	0	0
clade GS20	GL08146			3	1		0	0	0	0	0	0	0	0	0	0	0	0	0	0	0	0	0	0	0	0	0	0	0	0	0	0	0	0	0	0	0	0	0	0	0	0	0	0	0	0	0	0	0
clade GS20	GL08206			41	4		0	0	0	0	0	0	0	0	0	0	0	0	0	0	0	0	0	0	0	0	0	0	0	0	0	0	0	0	0	0	0	0	0	0	0	0	0	0	0	0	0	0	0
clade GS20	GL08323			2	1		0	0	0	0	0	0	0	0	0	0	0	0	0	0	0	0	0	0	0	0	0	0	0	0	0	0	0	0	0	0	0	0	0	0	0	0	0	0	0	0	0	0	0
clade GS20	GL08360			2	1		0	0	0	0	0	0	0	0	0	0	0	0	0	0	0	0	0	0	0	0	0	0	0	0	0	0	0	0	0	0	0	0	0	0	0	0	0	0	0	0	0	0	0
clade GS20	GL08500			3	1		0	0	0	0	0	0	0	0	0	0	0	0	0	0	0	0	0	0	0	0	0	0	0	0	0	0	0	0	0	0	0	0	0	0	0	0	0	0	0	0	0	3	0
clade GS20	GL35959			2	1		0	0	0	0	0	0	0	0	0	0	0	0	0	0	0	0	0	0	0	0	0	0	0	0	0	0	0	0	0	0	0	0	0	0	0	0	0	0	0	0	0	0	0
clade GS21	GL21448			2	1		0	0	0	0	0	0	0	0	0	0	0	0	0	0	0	0	0	0	0	0	0	0	0	0	0	0	0	0	0	0	0	0	0	0	0	0	0	0	0	0	0	0	0
clade GS21	GL17788			3	1		0	0	0	0	0	0	0	0	0	0	0	0	0	0	0	0	0	0	0	0	0	0	0	0	3	0	0	0	0	0	0	0	0	0	0	0	0	0	0	0	0	0	0
clade GS21	GL21194			3	1		0	0	0	0	0	0	0	0	0	0	0	0	0	0	0	0	0	0	0	0	0	0	0	0	0	0	0	0	0	0	0	0	0	0	0	0	0	0	0	0	0	0	0
clade GS21	GL18493	S049	UDB014810	2	1		0	0	0	0	0	0	0	0	0	0	0	0	0	0	0	0	0	0	0	0	0	0	0	0	0	0	0	0	0	0	0	0	0	0	0	0	0	0	0	0	0	0	0
clade GS21	GL24622	S049	UDB014852	2	1		0	0	0	0	0	0	0	0	0	0	0	0	0	0	0	0	0	0	0	0	0	0	0	0	0	0	0	0	0	0	0	0	0	0	0	0	0	0	0	0	0	0	0
clade GS21	GL17829			2	1		0	0	0	0	0	0	0	0	0	0	0	0	0	0	0	0	0	0	0	0	0	0	0	0	0	0	0	0	0	0	0	0	0	0	0	0	0	0	0	0	0	0	0
clade GS22	GL08735	S171	UDB014740	11	6		0	0	0	0	0	0	0	0	0	0	0	0	0	0	0	0	0	0	0	0	0	0	0	0	0	0	0	0	0	0	0	0	0	0	0	0	0	0	0	0	0	0	0
clade GS22	GL05529			2	1		0	0	0	0	0	0	0	0	0	0	0	0	0	0	0	0	0	0	0	0	0	0	0	0	0	0	0	0	0	0	0	0	0	0	0	0	0	0	0	0	0	0	0
clade GS22	GL07418			9	8		0	0	0	0	0	0	0	0	0	0	0	0	0	0	0	0	0	0	0	0	0	0	0	0	0	0	0	0	0	0	0	0	0	0	0	0	0	0	0	0	0	0	0
clade GS22	GL08312			3	3		0	0	0	0	0	0	0	0	0	0	0	0	0	0	0	0	0	0	0	0	0	0	0	0	0	0	0	0	0	0	0	0	0	0	0	0	0	0	0	0	0	0	0
clade GS22	GL17328			4	4		0	0	0	0	0	0	0	0	0	0	0	0	0	0	0	0	0	0	0	0	0	0	0	0	0	0	0	0	0	0	0	0	0	0	0	0	0	0	0	0	0	0	0
clade GS22	GL17741			2	2		0	0	0	0	0	0	0	0	0	0	0	0	0	0	0	0	0	0	0	0	0	0	0	0	0	0	0	0	0	0	0	0	0	0	0	0	0	0	0	0	0	0	0
clade GS22	GL18052			8	6		0	0	0	0	0	0	0	0	0	0	0	0	0	0	0	0	0	0	0	0	0	0	0	0	0	0	3	0	0	1	0	0	0	0	0	0	0	0	0	0	0	1	0
clade GS22	GL20819			4	3		0	0	0	0	0	0	0	0	0	0	0	0	0	0	0	0	0	0	0	0	0	0	0	0	0	0	0	0	0	0	0	0	0	0	0	0	0	0	0	0	0	0	0
clade GS22	GL21118			4	1		0	0	0	0	0	0	0	0	0	0	0	0	0	0	0	0	0	0	0	0	0	0	0	0	0	0	0	0	0	0	0	0	0	0	0	0	0	0	0	0	0	0	0
clade GS22	GL21239			3	2		0	0	0	0	0	0	0	0	0	0	0	0	0	0	0	0	0	0	0	0	0	0	0	0	0	0	0	0	0	0	1	0	0	0	0	0	0	0	0	0	0	0	0
clade GS22	GL34409			2	1		0	0	0	0	0	0	0	0	0	0	0	0	0	0	0	0	0	0	0	0	0	0	0	0	0	0	0	0	0	0	0	0	0	0	0	0	0	0	0	0	0	0	0
clade GS23	GL15602	G2643, same area	UDB014792	22	5		0	0	0	0	0	15	4	0	1	0	0	0	0	0	0	0	0	0	0	0	0	0	0	0	0	0	0	0	0	0	0	0	0	0	0	0	0	0	0	0	0	0	0
clade GS23	GL16707	S232	UDB014805	12	1		0	0	0	0	0	0	0	0	0	0	0	0	0	0	0	0	0	0	0	0	0	0	0	0	0	0	0	0	0	0	0	0	0	0	0	0	0	0	0	0	0	0	0
clade GS23	GL17406	G2760	UDB014806	68	6		0	0	0	0	0	0	0	0	0	0	0	0	0	0	0	0	0	0	0	0	0	0	0	0	0	0	0	0	0	0	0	0	0	0	0	0	0	0	0	0	0	0	0
clade GS23	GL23670	S061	UDB014840	60	8		0	0	0	0	0	0	0	0	0	0	0	0	0	0	0	0	0	0	0	0	0	0	0	0	0	0	0	0	0	0	0	0	0	0	0	0	0	0	0	0	0	0	0
clade GS23	GL29334	G2761a	UDB014874	10	4		0	0	0	0	0	0	0	0	0	0	0	0	0	0	0	0	0	0	0	0	0	0	0	0	0	0	0	0	0	0	0	0	0	0	0	0	0	0	0	0	0	0	0
clade GS23	GL16511			20	7		0	0	0	0	0	0	0	0	0	0	0	0	0	0	0	0	0	0	0	0	0	0	0	0	0	0	0	0	0	0	0	0	0	0	0	0	0	0	0	0	0	0	0
clade GS23	GL17538			66	11		0	0	0	0	0	0	0	0	0	0	0	0	0	0	0	0	0	0	0	0	0	0	0	0	0	0	0	0	0	0	0	0	0	0	0	0	0	0	0	0	0	0	0
clade GS23	GL17892			2	1		0	0	0	0	0	0	0	0	0	0	0	0	0	0	0	0	0	0	0	0	0	0	0	0	0	0	0	0	0	0	0	0	0	0	0	0	0	0	0	0	0	0	0
clade GS23	GL17918			89	7		0	0	0	0	0	1	0	0	0	0	0	0	0	0	0	0	0	0	0	0	0	0	0	0	0	0	0	0	0	0	0	0	0	0	0	0	0	0	0	0	0	0	0
clade GS23	GL18860			3	2		0	0	0	0	0	0	0	0	0	0	0	0	0	0	0	0	0	0	0	0	0	0	0	0	0	0	0	0	0	0	0	0	0	0	0	0	0	0	0	0	0	0	0
clade GS23	GL19108			19	2		0	0	0	0	0	0	0	0	0	0	0	0	0	0	0	0	0	0	0	0	0	0	0	0	0	0	0	0	0	0	0	0	0	0	0	0	0	0	0	0	0	0	0
clade GS23	GL19446			5	2		0	0	0	0	0	0	0	0	0	0	0	0	0	0	0	0	0	0	0	0	0	0	0	0	0	0	0	0	0	0	0	0	0	0	0	0	0	0	0	0	0	0	0
clade GS23	GL19976			3	2		0	0	0	0	0	0	0	0	0	0	0	0	0	0	0	0	0	0	0	0	0	0	0	0	0	0	0	0	0	0	0	0	0	0	0	0	0	0	0	0	0	0	0
clade GS23	GL21924			7	6		0	0	0	0	0	0	0	0	0	0	0	0	0	0	0	0	0	0	0	0	0	0	0	0	0	0	0	0	0	0	0	0	0	0	0	0	0	0	0	0	0	0	0
clade GS23	GL23546			7	2		0	0	0	0	0	0	0	0	0	0	0	0	0	0	0	0	0	0	0	0	0	0	0	0	0	0	0	0	0	0	0	0	0	0	0	0	0	0	0	0	0	0	0
clade GS23	GL25049			4	2		0	0	0	0	0	0	0	0	0	0	0	0	0	0	0	0	0	0	0	0	0	0	0	0	0	0	0	0	0	0	0	0	0	0	0	0	0	0	0	0	0	0	0
clade GS23	GL25249			8	1		0	0	0	0	0	0	0	0	0	0	0	0	0	0	0	0	0	0	0	0	0	0	0	0	0	0	0	0	0	0	0	0	0	0	0	0	0	0	0	0	0	0	0
clade GS23	GL25329			4	1		0	0	0	0	0	0	0	0	0	0	0	0	0	0	0	0	0	0	0	0	0	0	0	0	0	0	0	0	0	0	0	0	0	0	0	0	0	0	0	0	0	0	0
clade GS23	GL25440			6	2		0	0	0	0	0	0	0	0	0	0	0	0	0	0	0	0	0	0	0	0	0	0	0	0	0	0	0	0	0	0	0	0	0	0	0	0	0	0	0	0	0	0	0
clade GS23	GL25449			2	1		0	0	0	0	0	0	0	0	0	0	0	0	0	0	0	0	0	0	0	0	0	0	0	0	0	2	0	0	0	0	0	0	0	0	0	0	0	0	0	0	0	0	0
clade GS23	GL26359			13	4		0	0	0	0	0	0	0	0	0	0	0	0	0	0	0	0	0	0	0	0	0	0	0	0	0	0	0	0	0	0	0	0	0	0	0	0	0	0	0	0	0	0	0
clade GS23	GL26619			8	3		0	0	0	0	0	0	0	0	0	0	0	0	0	0	0	0	0	0	0	0	0	0	0	0	0	0	0	0	0	0	0	0	0	0	0	0	0	0	0	0	0	0	0
clade GS24	GL17365			3	2		1	2	0	0	0	0	0	0	0	0	0	0	0	0	0	0	0	0	0	0	0	0	0	0	0	0	0	0	0	0	0	0	0	0	0	0	0	0	0	0	0	0	0
clade GS24	GL09248	G2675	UDB014749	4	2		0	0	0	0	0	0	0	0	0	0	0	0	0	0	0	0	0	0	0	0	0	0	0	0	0	0	0	0	0	0	0	0	0	0	0	0	0	0	0	0	0	0	0
clade GS24	GL22083	S045	UDB014833	4	1		0	0	0	0	0	0	0	0	0	0	0	0	0	0	0	0	0	0	0	0	0	0	0	0	0	0	0	0	0	0	0	0	0	0	0	0	0	0	0	0	0	0	0
clade GS24	GL10096			2	1		0	0	0	0	0	0	0	0	0	0	0	0	0	0	0	0	0	0	0	0	0	0	0	0	0	0	0	0	0	0	0	0	0	0	0	0	0	0	0	0	0	0	0
clade GS24	GL10334			2	1		0	0	0	0	0	0	0	0	0	0	0	0	0	0	0	0	0	0	0	0	0	0	0	0	0	0	0	0	0	0	0	0	0	0	0	0	0	0	0	0	0	0	0
clade GS24	GL17783			2	1		0	0	0	0	0	0	0	0	0	0	0	0	0	0	0	0	0	0	0	0	0	0	0	0	0	0	0	0	0	0	0	0	0	0	0	0	0	0	0	0	0	0	0
clade GS24	GL21688			2	1		0	0	0	0	0	0	0	0	0	0	0	0	0	0	0	0	0	0	0	0	0	0	0	0	0	0	0	0	0	0	0	0	0	0	0	0	0	0	0	0	0	0	0
clade GS24	GL16427			2	1		0	0	0	0	0	0	0	0	0	0	0	0	0	0	0	0	0	0	0	0	0	0	0	0	0	0	0	0	0	0	0	0	0	0	0	0	0	0	0	0	0	0	0
clade GS24	GL22662			2	1		0	0	0	0	0	0	0	0	0	0	0	0	0	0	0	0	0	0	0	0	0	0	0	0	0	0	0	0	0	0	0	0	0	0	0	0	0	0	0	0	0	0	0
clade GS24	GL32462			2	1		0	0	0	0	0	0	0	0	0	0	0	0	0	0	0	0	0	0	0	0	0	0	0	0	0	0	0	0	0	0	0	0	0	0	0	0	0	0	0	0	0	0	0
clade GS24	GL06464			1	1		0	0	0	0	0	0	0	0	0	0	0	0	0	0	0	0	0	0	0	0	0	0	0	0	0	0	0	0	0	0	0	0	0	0	0	0	0	0	0	0	0	0	0
clade GS24	GL08828			2	2		0	0	0	0	0	0	0	0	0	0	0	0	0	0	0	0	0	0	0	0	0	0	0	0	0	0	0	0	0	0	0	0	0	0	0	0	0	0	0	0	0	0	0
clade GS24	GL09445			3	1		0	0	0	0	0	0	0	0	0	0	0	0	0	0	0	0	0	0	0	0	0	0	0	0	0	0	0	0	0	0	0	0	0	0	0	0	0	0	0	0	0	0	0
clade GS24	GL15473			2	2		0	0	0	0	0	0	0	0	0	0	0	0	0	0	0	0	0	0	0	0	0	0	0	0	0	0	0	0	0	0	0	0	0	0	0	0	0	0	0	0	0	0	0
clade GS24	GL23387			3	1		0	0	0	0	0	0	0	0	0	0	0	0	0	0	0	0	0	0	0	0	3	0	0	0	0	0	0	0	0	0	0	0	0	0	0	0	0	0	0	0	0	0	0
clade GS24	GL30885			2	1		0	0	0	0	0	0	0	0	0	0	0	0	0	0	0	0	0	0	0	0	0	0	0	0	0	0	0	0	0	0	0	0	0	0	0	0	0	0	0	0	0	0	0
clade GS25	GL07493	G2661	UDB014726	3	1		0	0	0	0	0	0	0	0	0	0	0	0	0	0	0	0	0	0	0	0	0	0	0	0	0	0	0	0	0	0	0	0	0	0	0	0	0	0	0	0	0	0	0
clade GS25	GL10954	S159	UDB014764	60	9		0	0	0	0	0	0	0	0	0	0	0	0	0	0	0	0	0	0	0	0	0	0	0	0	0	0	0	0	9	0	8	0	0	0	0	0	0	0	0	0	1	1	0
clade GS26	GL06120	S060	UDB014713	62	8		0	0	0	0	0	0	0	0	0	0	0	0	0	0	0	0	0	0	0	0	0	0	0	0	0	0	0	0	0	0	0	0	0	0	0	0	0	0	0	0	0	0	0
clade GS26	GL06561	S059	UDB014717	5	1		0	0	0	0	0	0	0	0	0	0	0	0	0	0	0	0	0	0	0	0	0	0	0	0	0	0	0	0	0	0	0	0	0	0	0	0	0	0	0	0	0	0	0
clade GS26	GL07217	S061	UDB014723	90	4		0	0	0	0	0	0	0	0	0	0	0	0	0	0	0	0	0	0	0	0	0	0	0	0	0	0	0	0	0	0	0	0	0	0	0	0	0	0	0	0	0	0	0
clade GS26	GL07813			4	1		0	0	0	0	0	0	0	0	0	0	0	0	0	0	0	0	0	0	0	0	0	0	0	0	0	0	0	0	0	0	0	0	0	0	0	0	0	0	0	0	0	0	0
clade GS27	GL26733			2	1		0	0	0	0	0	0	0	0	0	0	0	0	0	0	0	0	0	0	0	0	0	0	0	0	0	0	0	0	0	0	0	0	0	0	0	0	0	0	0	0	0	0	0
clade GS27	GL26927			2	1		0	0	0	0	0	0	0	0	0	0	0	0	0	0	0	0	0	0	0	0	0	0	0	0	0	0	0	0	0	0	0	0	0	0	0	0	0	0	0	0	0	0	0
clade GS27	GL00561	S189	UDB014623	28	14		0	0	0	0	0	0	0	0	0	0	0	0	0	0	0	0	0	0	0	0	0	0	0	0	0	0	0	0	0	0	0	0	0	0	0	0	0	0	0	0	0	0	0
clade GS27	GL10876	S028, different continents	UDB014761	45	27		0	0	1	0	0	0	0	0	0	1	0	0	0	0	0	0	0	0	0	0	0	0	0	0	0	0	0	0	0	0	0	0	0	0	0	0	2	0	0	0	0	0	0
clade GS27	GL12196	S024	UDB014779	15	8		0	0	0	0	0	0	0	0	0	0	0	0	0	0	0	0	0	0	0	0	0	0	0	0	0	0	0	0	0	0	0	0	0	0	0	0	0	0	0	0	0	0	0
clade GS27	GL26609	S093, same area	UDB014861	10	8		0	0	0	0	0	0	0	0	0	0	0	0	0	0	0	0	0	0	0	0	0	0	0	0	0	0	0	0	0	0	0	0	0	0	0	0	0	0	0	0	0	0	0
clade GS27	GL26681	S114	UDB014864	3	1		0	0	0	0	0	0	0	0	0	0	0	0	0	0	0	0	0	0	0	0	0	0	0	0	0	0	0	0	0	0	0	0	0	0	0	0	0	0	0	0	0	0	0
clade GS27	GL12261			2	2		0	0	0	0	0	0	0	0	0	0	0	0	0	0	0	0	0	0	0	0	0	0	0	0	0	0	0	0	0	0	0	0	0	0	0	0	0	0	0	0	0	0	0
clade GS27	GL12668			2	2		0	0	0	0	0	0	0	0	0	0	0	0	0	0	0	0	0	0	0	0	0	0	0	0	0	0	0	0	0	0	0	0	0	0	0	0	0	0	0	0	0	0	0
clade GS27	GL12702			3	3		0	0	0	0	0	0	0	0	0	0	0	0	0	0	0	0	0	0	0	0	0	0	0	0	0	0	0	0	0	0	0	0	0	0	0	0	0	0	0	0	0	0	0
clade GS27	GL12929			3	2		0	0	0	0	0	0	0	0	0	0	0	0	0	0	0	0	0	0	0	0	0	0	0	0	0	0	0	0	0	0	0	0	0	0	0	0	0	0	0	0	0	0	0
clade GS27	GL13411			2	2		0	0	0	0	0	0	0	0	0	0	0	0	0	0	0	0	0	0	0	0	0	0	0	0	0	0	0	0	0	0	0	0	0	0	0	0	0	0	0	0	0	0	0
clade GS27	GL19700			5	2		0	0	0	0	0	0	0	0	0	0	0	0	0	0	0	0	0	0	0	0	0	0	0	0	0	0	0	0	0	0	0	0	0	0	0	0	0	0	0	0	0	0	0
clade GS27	GL22417			2	1		0	0	0	0	0	0	0	0	0	0	0	0	0	0	0	0	0	0	0	0	0	0	0	0	0	0	0	0	0	0	0	0	0	0	0	0	0	0	0	0	0	0	0
clade GS27	GL22812			2	2		0	0	0	0	0	0	0	0	0	0	0	0	0	0	0	0	0	0	0	0	0	0	0	0	0	0	0	0	0	0	0	0	0	0	0	0	0	0	0	0	0	0	0
clade GS27	GL22875			2	2		0	0	0	0	0	0	0	0	0	0	0	0	0	0	0	0	0	0	0	0	0	0	0	0	0	0	0	0	0	0	0	0	0	0	0	0	0	0	0	0	0	0	0
clade GS27	GL25434			2	1		0	0	0	0	0	0	0	0	0	0	0	0	0	0	0	0	0	0	0	0	0	0	0	0	0	0	0	0	0	0	0	0	0	0	0	0	0	0	0	0	0	0	0
clade GS27	GL26697			3	3		0	0	0	0	0	0	0	0	0	0	0	0	0	0	0	0	0	0	0	0	0	0	0	0	0	0	0	0	0	0	0	0	0	0	0	0	0	0	0	0	0	0	0
clade GS28	GL05852			7	3		0	0	0	0	0	0	0	0	0	0	0	0	0	0	0	0	0	0	0	0	0	0	0	0	0	0	0	0	0	0	0	0	0	0	0	0	0	0	0	0	0	0	0
clade GS28	GL04358	S046	UDB014682	13	3		0	0	0	0	0	0	0	0	0	0	0	0	0	0	0	0	0	0	0	0	0	0	0	0	0	0	0	0	0	0	0	0	0	0	0	0	0	0	0	0	0	0	0
clade GS28	GL04599	G2677	UDB014691	27	1		0	0	0	0	0	0	0	0	0	0	0	0	0	0	0	0	0	0	0	0	0	0	0	0	0	0	0	0	0	0	0	0	0	0	0	0	0	0	0	0	0	0	0
clade GS28	GL04630	S004	UDB014693	84	5		0	0	0	0	0	0	0	0	0	0	0	0	0	0	0	0	0	0	0	0	0	0	0	0	0	0	0	0	0	0	0	0	0	0	0	0	0	0	0	0	0	0	0
clade GS28	GL06406	S005	UDB014716	10	2		0	0	0	0	0	0	0	0	0	0	0	0	0	0	0	0	0	0	0	0	0	0	0	0	0	0	0	0	0	0	0	0	0	0	0	0	0	0	0	0	0	0	0
clade GS28	GL12677	S046	UDB014783	2	1		0	0	0	0	0	0	0	0	0	0	0	0	0	0	0	0	0	0	0	0	0	0	0	0	0	0	0	0	0	0	0	0	0	0	0	0	0	0	0	0	0	0	0
clade GS28	GL08333			2	1		0	0	0	0	0	0	0	0	0	0	0	0	0	0	0	0	0	0	0	0	0	0	0	0	0	0	0	0	0	0	0	0	0	0	0	0	0	0	0	0	0	0	0
clade GS28	GL08373			2	2		0	0	0	0	0	0	0	0	0	0	0	0	0	0	0	0	0	0	0	0	0	0	0	0	0	0	0	0	0	0	0	0	0	0	0	0	0	0	0	0	0	0	0
clade GS28	GL08877			5	1		0	0	0	0	0	0	0	0	0	0	0	0	0	0	0	0	0	0	0	0	0	0	0	0	0	0	0	0	0	0	0	0	0	0	0	0	0	0	0	0	0	0	0
clade GS28	GL09153			5	1		0	0	0	0	0	0	0	0	0	0	0	0	0	0	0	0	0	0	0	0	0	0	0	0	0	0	0	0	0	0	0	0	0	0	0	0	0	0	0	0	0	0	0
clade GS28	GL09508			2	1		0	0	0	0	0	0	0	0	0	0	0	0	0	0	0	0	0	0	0	0	0	0	0	0	0	0	0	0	0	0	0	0	0	0	0	0	0	0	0	0	0	0	0
clade GS28	GL10830			2	2		0	0	0	0	0	0	0	0	0	0	0	0	0	0	0	0	0	0	0	0	0	0	0	0	0	0	0	0	0	0	0	0	0	0	0	0	0	0	0	0	0	0	0
clade GS28	GL11325			2	2		0	0	0	0	0	0	0	0	0	0	0	0	0	0	0	0	0	0	0	0	0	0	0	0	0	0	0	0	0	0	0	0	0	0	0	0	0	0	0	0	0	0	0
clade GS28	GL11348			2	2		0	0	0	0	0	0	0	0	0	0	0	0	0	0	0	0	0	0	0	0	0	0	0	0	0	0	0	0	0	0	0	0	0	0	0	0	0	0	0	0	0	0	0
clade GS29	GL16303	AV123	UDB014802	135	1		0	0	0	0	0	0	0	0	0	0	0	0	0	0	0	0	0	0	0	0	0	0	0	0	0	0	0	0	0	0	0	0	0	0	0	0	0	0	0	0	0	0	0
clade GS29	GL17024			3	3		0	0	0	0	0	0	0	0	0	0	0	0	0	0	0	0	0	0	0	0	0	0	0	0	0	0	0	0	0	0	0	0	0	0	0	0	0	0	0	0	0	0	0
clade GS29	GL25720			2	1		0	0	0	0	0	0	0	0	0	0	0	0	0	0	0	0	0	0	0	0	0	0	0	0	0	0	0	0	0	0	0	0	0	0	0	0	0	0	0	0	0	0	0
clade GS30	GL11329	G2641	UDB014766	53	2		0	0	0	51	0	0	0	0	0	0	0	0	0	0	0	0	0	0	0	0	0	0	0	0	0	2	0	0	0	0	0	0	0	0	0	0	0	0	0	0	0	0	0
clade GS30	GL21099	S082	UDB014827	34	11		0	0	0	0	0	0	0	0	0	0	0	0	0	0	0	0	0	0	0	0	0	0	0	0	0	0	0	0	0	0	0	0	0	0	0	0	0	0	0	0	0	0	0
clade GS30	GL22723	S126	UDB014829	20	11		0	0	0	0	0	0	0	0	0	0	0	0	0	0	0	0	0	0	0	0	0	0	0	0	0	0	0	0	0	0	0	0	0	0	0	0	0	0	0	0	0	0	0
clade GS30	GL15608			4	2		0	0	0	0	0	0	0	0	0	0	1	3	0	0	0	0	0	0	0	0	0	0	0	0	0	0	0	0	0	0	0	0	0	0	0	0	0	0	0	0	0	0	0
clade GS30	GL20401			57	3		0	0	0	0	0	0	0	0	0	0	4	13	0	0	0	0	0	0	0	0	0	0	0	0	0	0	0	0	0	0	0	0	0	0	0	0	0	0	0	0	0	0	0
clade GS30	GL21629			22	5		0	0	0	0	0	0	0	0	0	0	0	0	0	0	0	0	0	0	0	0	0	0	0	0	0	0	0	0	0	0	0	0	0	0	0	0	0	0	0	0	0	0	0
clade GS30	GL22162			3	2		0	0	0	0	0	0	0	0	0	0	0	0	0	0	0	0	0	0	0	0	0	0	0	0	0	0	0	0	0	0	0	0	0	0	0	0	0	0	0	0	0	0	0
clade GS30	GL22956			3	1		0	0	0	0	0	0	0	0	0	0	0	3	0	0	0	0	0	0	0	0	0	0	0	0	0	0	0	0	0	0	0	0	0	0	0	0	0	0	0	0	0	0	0
clade GS30	GL23288			4	1		0	0	0	0	0	0	0	0	0	0	0	0	0	0	0	0	0	0	0	0	0	0	0	0	0	0	0	0	0	0	0	0	0	0	0	0	0	0	0	0	0	0	0
clade GS30	GL23289			4	2		0	0	0	0	0	0	0	0	0	0	0	0	0	0	0	0	0	0	0	0	0	0	0	0	0	0	0	0	0	0	0	0	0	0	0	0	0	0	0	0	0	0	0
clade GS30	GL24213			2	1		0	0	0	0	0	0	0	0	0	0	0	0	0	0	0	0	0	0	0	0	0	0	0	0	0	0	0	0	0	0	0	0	0	0	0	0	0	0	0	0	0	0	0
clade GS30	GL24397			6	2		0	0	0	0	0	0	0	0	0	0	2	4	0	0	0	0	0	0	0	0	0	0	0	0	0	0	0	0	0	0	0	0	0	0	0	0	0	0	0	0	0	0	0
clade GS31	GL22765			34	2		0	0	0	0	0	0	0	0	0	0	0	0	0	0	0	0	0	0	0	0	0	0	0	0	0	0	0	0	0	0	0	0	0	0	0	0	0	0	0	0	0	0	0
clade GS31	GL11379	S006	UDB014768	125	3		0	0	0	0	0	0	0	0	0	0	0	0	0	0	0	0	0	0	0	0	0	0	0	0	0	0	0	0	2	0	0	0	0	0	0	0	0	0	0	0	0	0	0
clade GS31	GL23681	S006	UDB014843	20	1		0	0	0	0	0	0	0	0	0	0	0	0	0	0	0	0	0	0	0	0	0	0	0	0	0	0	0	0	0	0	0	0	0	0	0	0	0	0	0	0	0	0	0
clade GS31	GL26545	S046	UDB014859	42	4		0	0	0	0	0	0	0	0	0	0	0	0	0	0	0	0	0	0	0	0	0	0	0	0	0	0	0	0	0	0	0	0	0	0	0	0	0	0	0	0	0	0	0
clade GS31	GL29348	G2700	UDB014875	37	4		0	0	0	0	0	0	0	0	0	0	0	0	0	0	0	0	0	0	0	0	0	0	0	0	0	0	0	0	0	0	0	0	0	0	0	0	0	0	0	0	0	0	0
clade GS31	GL31671	AV103	UDB014884	21	3		0	0	0	0	0	0	0	0	0	0	0	0	0	0	0	0	0	0	0	0	0	0	0	0	0	0	0	0	0	0	0	0	0	0	0	0	0	0	0	0	0	0	0
clade GS31	GL20871			5	1		0	0	0	0	0	0	0	0	0	0	0	0	0	0	0	0	0	0	0	0	0	0	0	0	0	0	0	0	0	0	0	0	0	0	0	0	0	0	0	0	0	0	0
clade GS31	GL23876			2	1		0	0	0	0	0	0	0	0	0	0	0	0	0	0	0	0	0	0	0	0	0	0	0	0	0	0	0	0	0	0	0	0	0	0	0	0	0	0	0	0	0	0	0
clade GS31	GL24064			5	2		0	0	0	0	0	0	0	0	0	0	0	0	0	0	0	0	0	0	0	0	0	0	0	0	0	0	0	0	0	0	0	0	0	0	0	0	0	0	0	0	0	0	0
clade GS31	GL25832			9	3		0	0	0	0	0	0	0	0	0	0	0	0	0	0	0	0	0	0	0	0	0	0	0	0	0	0	0	0	0	0	0	0	0	0	0	0	0	0	0	0	0	0	0
clade GS31	GL26550			12	3		0	0	0	0	0	0	0	0	0	0	0	0	0	0	0	0	0	0	0	0	0	0	0	0	0	0	0	0	0	0	0	0	0	0	0	0	0	0	0	0	0	0	0
clade GS31	GL26941			4	3		0	0	0	0	0	0	0	0	0	0	0	0	0	0	0	0	0	0	0	0	0	0	0	0	0	0	0	0	0	0	0	0	0	0	0	0	0	0	0	0	0	0	0
clade GS31	GL27441			2	1		0	0	0	0	0	0	0	0	0	0	0	0	0	0	0	0	0	0	0	0	0	0	0	0	0	0	0	0	0	0	0	0	0	0	0	0	0	0	0	0	0	0	0
clade GS31	GL28365			5	1		0	0	0	0	0	0	0	0	0	0	0	0	0	0	0	0	0	0	0	0	0	0	0	0	0	0	0	0	0	0	0	0	0	0	0	0	0	0	0	0	0	0	0
clade GS31	GL29040			5	1		0	0	0	0	0	0	0	0	0	0	0	0	0	0	0	0	0	0	0	0	0	0	0	0	0	0	0	0	0	0	0	0	0	0	0	0	0	0	0	0	0	0	0
clade GS31	GL29547			3	1		0	0	0	0	0	0	0	0	0	0	0	0	0	0	0	0	0	0	0	0	0	0	0	0	0	0	0	0	0	0	0	0	0	0	0	0	0	0	0	0	0	0	0
clade GS31	GL31166			5	1		0	0	0	0	0	0	0	0	0	0	0	0	0	0	0	0	0	0	0	0	0	0	0	0	0	0	0	0	0	0	0	0	0	0	0	0	0	0	0	0	0	0	0
clade GS31	GL36661			5	1		0	0	0	0	0	0	0	0	0	0	0	0	0	0	0	0	0	0	0	0	0	0	0	0	0	0	0	0	0	0	0	0	0	0	0	0	0	0	0	0	0	0	0
clade GS32	GL28852	S045	UDB014869	13	3		0	0	0	0	0	0	0	0	0	0	0	0	0	0	0	0	0	0	0	0	0	0	0	0	0	0	0	0	0	0	0	0	0	0	0	0	0	0	0	0	0	0	0
clade GS32	GL29325	G2660	UDB014870	2	1		0	0	0	0	0	0	0	0	0	0	0	0	0	0	0	0	0	0	0	0	0	0	0	0	0	0	0	0	0	0	0	0	0	0	0	0	0	0	0	0	0	0	0
clade GS32	GL28511			3	2		0	0	0	0	0	0	0	0	0	0	0	0	0	0	0	0	0	0	0	0	0	0	0	0	0	0	0	0	0	0	0	0	0	0	0	0	0	0	0	0	0	0	0
clade GS33	GL23689	S143	UDB014844	6	3		0	0	0	0	0	0	0	0	0	0	0	0	0	0	0	0	0	0	0	0	0	0	0	0	0	0	0	0	0	0	0	0	0	0	0	0	0	0	0	0	0	0	0
clade GS33	GL32399	S049	UDB014886	3	2		0	0	0	0	0	0	0	0	0	0	0	0	0	0	0	0	0	0	0	0	0	0	0	0	0	0	0	0	0	0	0	0	0	0	0	0	0	0	0	0	0	0	0
clade GS33	GL41036	G2655	UDB014888	3	1		0	0	0	0	0	0	0	0	0	0	0	0	0	0	0	0	0	0	0	0	0	0	0	0	0	0	0	0	0	0	0	0	0	0	0	0	0	0	0	0	0	0	0
clade GS33	GL34181	G2700	UDB014896	8	1		0	0	0	0	0	0	0	0	0	0	0	0	0	0	0	0	0	0	0	0	0	0	0	0	0	0	0	0	0	0	0	0	0	0	0	0	0	0	0	0	0	0	0
clade GS33	GL37062	S073	UDB014906	8	1		0	0	0	0	0	0	0	0	0	0	0	0	0	0	0	0	0	0	0	0	0	0	0	0	0	0	0	0	0	0	0	0	0	0	0	0	0	0	0	0	0	0	0
clade GS33	GL24922			2	2		0	0	0	0	0	0	0	0	0	0	0	0	0	0	0	0	0	0	0	0	0	1	0	0	0	0	0	0	0	0	0	0	0	0	0	0	0	0	0	0	0	0	0
clade GS33	GL27215			2	2		0	0	0	0	0	0	0	0	0	0	0	0	0	0	0	0	0	0	0	0	0	1	0	1	0	0	0	0	0	0	0	0	0	0	0	0	0	0	0	0	0	0	0
clade GS33	GL31418			2	1		0	0	0	0	0	0	0	0	0	0	0	0	0	0	0	0	0	0	0	0	0	0	0	0	0	0	0	0	0	0	0	0	0	0	0	0	0	0	0	0	0	0	0
clade GS33	GL31815			2	1		0	0	0	0	0	0	0	0	0	0	0	0	0	0	0	0	0	0	0	0	0	0	0	0	0	0	0	0	2	0	0	0	0	0	0	0	0	0	0	0	0	0	0
clade GS33	GL32579			3	2		0	0	0	0	0	0	0	0	0	0	0	0	0	0	0	0	0	0	2	0	0	0	0	1	0	0	0	0	0	0	0	0	0	0	0	0	0	0	0	0	0	0	0
clade GS33	GL32610			2	2		0	0	0	0	0	0	0	0	0	0	0	0	0	0	0	0	0	0	0	0	0	0	1	1	0	0	0	0	0	0	0	0	0	0	0	0	0	0	0	0	0	0	0
clade GS33	GL32980			2	2		0	0	0	0	0	0	0	0	0	0	0	0	0	0	0	1	1	0	0	0	0	0	0	0	0	0	0	0	0	0	0	0	0	0	0	0	0	0	0	0	0	0	0
clade GS33	GL33348			2	1		0	0	0	0	0	0	0	0	0	0	0	0	0	0	0	0	0	0	0	0	0	0	0	0	0	0	0	0	0	0	0	0	0	0	0	0	0	0	0	0	0	0	0
clade GS33	GL33370			4	1		0	0	0	0	0	0	0	0	0	0	0	0	0	0	0	0	0	0	0	0	0	0	0	0	0	0	0	0	0	0	0	0	0	0	0	0	0	0	0	0	0	0	0
clade GS33	GL33671			7	4		0	0	0	0	0	0	0	0	0	0	0	0	0	0	0	0	0	0	0	0	0	0	0	0	0	0	0	0	0	0	0	0	0	0	0	0	0	0	0	0	0	0	0
clade GS33	GL33707			3	1		0	0	0	0	0	0	0	0	0	0	0	0	0	0	0	0	0	0	0	0	0	0	0	0	0	0	0	0	0	0	0	0	0	0	0	0	0	0	0	0	0	0	0
clade GS33	GL33755			2	1		0	0	0	0	0	0	0	0	0	0	0	0	0	0	0	0	0	0	0	0	0	0	0	0	0	0	0	0	0	0	0	0	0	0	0	0	0	0	0	0	0	0	0
clade GS33	GL33822			9	1		0	0	0	0	0	0	0	0	0	0	0	0	0	0	0	0	0	0	0	0	0	0	0	0	0	0	0	0	0	0	0	0	0	0	0	0	0	0	0	0	0	0	0
clade GS33	GL34594			5	1		0	0	0	0	0	0	0	0	0	0	0	5	0	0	0	0	0	0	0	0	0	0	0	0	0	0	0	0	0	0	0	0	0	0	0	0	0	0	0	0	0	0	0
clade GS33	GL35622			3	1		0	0	0	0	0	0	0	0	0	0	0	0	0	0	0	0	0	0	0	0	0	0	0	0	0	0	0	0	0	0	0	0	0	0	0	0	0	0	0	0	0	0	0
clade GS33	GL37148			2	1		0	0	0	0	0	0	0	0	0	0	0	0	0	0	0	0	0	0	0	0	0	0	0	0	0	0	0	0	0	0	0	0	0	0	0	0	0	0	0	0	0	0	0
clade GS34	GL42700			6	6		0	0	0	0	0	0	0	0	0	0	0	0	0	0	0	0	0	0	0	0	0	0	0	0	0	0	0	0	0	0	0	0	0	0	1	0	0	0	0	0	0	0	0
clade GS34	GL39338	S140	UDB014911	7	1		0	0	0	0	0	0	0	0	0	0	0	0	0	0	0	0	0	0	0	0	0	0	0	0	0	0	0	0	0	0	0	0	0	0	0	0	0	0	0	0	0	0	0
clade GS34	GL45481	G2629	UDB014912	4	2		0	0	0	0	0	0	0	0	0	0	0	0	0	0	0	0	0	0	0	0	0	0	0	0	0	0	0	0	0	0	0	0	0	0	0	0	0	0	0	0	0	0	0
clade GS34	GL40884			2	2		0	0	0	0	0	0	0	0	0	0	0	0	0	0	0	0	0	0	0	0	0	0	0	0	0	0	0	0	0	0	0	0	0	0	0	0	0	0	0	0	0	0	0
clade GS34	GL41982			4	2		0	0	0	0	0	0	0	0	0	0	0	0	0	0	0	0	0	0	0	0	0	0	0	0	0	0	0	0	0	0	0	0	0	0	0	0	0	0	0	0	0	0	0
clade GS34	GL43536			3	2		0	0	0	0	0	0	0	0	0	0	0	0	0	0	0	0	0	0	0	0	0	0	0	0	0	0	0	0	0	0	0	0	0	0	0	0	0	0	0	0	0	0	0
clade GS34	GL44272			2	1		0	0	0	0	0	0	0	0	0	0	0	0	0	0	0	0	0	0	0	0	0	0	0	0	0	0	0	0	0	0	0	0	0	0	0	0	0	0	0	0	0	0	0
clade GS34	GL44651			2	2		0	0	0	0	0	0	0	0	0	0	0	0	0	0	0	0	0	0	0	0	0	0	0	0	0	0	0	0	0	0	0	0	0	0	0	0	0	0	0	0	0	0	0
clade GS34	GL44676			3	2		0	0	0	0	0	0	0	0	0	0	0	0	0	0	0	0	0	0	0	0	0	0	0	0	0	0	0	0	0	0	0	0	0	0	0	0	0	0	0	0	0	2	0
clade GS34	GL45020			2	1		0	0	0	0	0	0	0	0	0	0	0	0	0	0	0	0	0	0	0	0	0	0	0	0	0	2	0	0	0	0	0	0	0	0	0	0	0	0	0	0	0	0	0
clade GS34	GL45221			2	1		0	0	0	0	0	0	0	0	0	0	0	0	0	0	0	0	0	0	0	0	0	0	0	0	0	0	0	0	0	0	0	0	0	0	0	0	0	0	0	0	0	0	0
clade GS34	GL45315			1	1		0	0	0	0	0	0	0	0	0	0	0	0	0	0	0	0	0	0	0	0	0	0	0	0	0	0	0	0	0	0	0	0	0	0	0	0	0	0	0	0	0	0	0
clade GS34	GL47063			3	2		0	0	0	0	0	0	0	0	0	0	0	0	0	0	0	0	0	0	0	0	0	0	0	0	0	0	0	0	0	0	0	0	0	0	0	0	0	0	0	0	0	0	0
clade GS34	GL47728			2	1		0	0	0	0	0	0	0	0	0	0	0	0	0	0	0	0	0	0	0	0	0	0	0	0	0	0	0	0	0	0	0	0	0	0	0	0	0	0	0	0	0	0	0
clade GS35	GL34199	G2662	UDB014898	58	9		0	0	0	0	0	0	0	0	0	0	0	0	0	0	0	0	0	0	0	0	0	0	0	0	0	0	0	0	0	0	0	0	0	0	0	0	0	0	0	0	0	0	0
clade GS35	GL37478	S201	UDB014907	133	11		0	0	0	0	0	0	0	0	0	0	0	0	0	0	0	0	0	0	0	0	0	0	0	0	0	0	0	0	0	0	0	0	0	0	0	0	0	0	0	0	0	0	0
clade GS35	GL39522	S107	UDB014919	465	23		0	0	0	0	0	0	0	0	0	0	0	0	0	0	0	0	0	0	0	0	0	0	0	1	0	0	0	0	0	0	0	0	0	0	0	0	0	0	0	0	0	0	0
clade GS35	GL45252	S163	UDB014945	38	14		0	0	0	0	0	0	0	0	0	0	0	0	0	0	0	0	0	0	0	0	0	0	0	0	0	0	0	0	0	0	0	0	1	0	0	0	0	0	0	0	0	0	0
clade GS35	GL29102			2	1		0	0	0	0	0	0	0	0	0	0	0	0	0	0	0	0	0	0	0	0	0	0	0	0	0	0	0	0	0	0	0	0	0	0	0	0	0	0	0	0	0	0	0
clade GS35	GL30306			22	2		0	0	0	0	0	0	0	0	0	0	0	0	0	0	0	0	0	0	0	0	0	0	0	0	0	0	0	0	0	0	0	0	0	0	0	0	0	0	0	0	0	0	0
clade GS35	GL30725			4	2		0	0	0	0	0	0	0	0	0	0	0	0	0	0	0	0	0	0	0	0	0	0	0	0	0	0	0	0	0	0	0	0	0	0	0	0	0	0	0	0	0	0	0
clade GS35	GL30750			19	2		0	0	0	0	0	0	0	0	0	0	0	0	0	0	0	0	0	0	0	0	0	0	0	0	0	0	0	0	0	0	0	0	0	0	0	0	0	0	0	0	0	0	0
clade GS35	GL31075			5	1		0	0	0	0	0	0	0	0	0	0	0	0	0	0	0	0	0	0	0	0	0	0	0	0	0	0	0	0	0	0	0	0	0	0	0	0	0	0	0	0	0	0	0
clade GS35	GL32328			6	1		0	0	0	0	0	0	0	0	0	0	0	0	0	0	0	0	0	0	0	0	0	0	0	0	0	0	0	0	0	0	0	0	0	0	0	0	0	0	0	0	0	0	0
clade GS35	GL32506			2	1		0	0	0	0	0	0	0	0	0	0	0	0	0	0	0	0	0	0	0	0	0	0	0	0	0	0	0	0	0	0	0	0	0	0	0	0	0	0	0	0	0	0	0
clade GS35	GL32770			10	6		0	0	0	0	0	0	0	0	0	0	0	0	0	0	0	0	0	0	0	0	0	0	0	0	0	0	0	0	0	0	0	0	0	2	0	0	0	0	0	0	0	0	0
clade GS35	GL32991			3	2		0	0	0	0	0	0	0	0	0	0	0	0	0	0	0	0	0	0	0	0	0	0	0	0	0	0	0	0	0	0	0	0	0	0	0	0	0	0	0	0	0	0	0
clade GS35	GL33615			11	5		0	1	0	0	0	0	0	0	0	0	0	0	0	0	0	0	0	0	0	0	0	0	0	0	0	0	0	0	0	0	0	0	0	0	0	0	0	0	0	0	0	0	0
clade GS35	GL33777			2	2		0	0	0	0	0	0	0	0	0	0	0	0	0	0	0	0	0	0	0	0	0	0	0	0	0	0	0	0	0	0	0	0	0	0	0	0	1	0	0	0	0	0	0
clade GS35	GL34057			3	2		0	0	0	0	0	0	0	0	0	0	0	0	0	0	0	0	0	0	0	0	0	0	0	0	0	0	0	0	1	0	0	0	0	0	0	0	0	0	0	0	0	2	0
clade GS35	GL34625			14	4		0	0	0	0	0	0	0	0	0	0	0	0	0	0	0	0	0	0	0	0	0	0	0	0	0	0	0	0	0	0	0	0	0	0	0	0	0	0	0	0	0	0	0
clade GS35	GL34840			8	3		0	0	0	0	0	0	0	0	0	0	0	0	0	0	0	0	0	0	0	1	0	0	0	0	0	0	0	0	0	0	0	0	0	0	0	0	0	0	0	0	0	0	0
clade GS35	GL35116			2	2		0	0	0	0	0	0	0	0	0	0	0	0	0	0	0	0	0	0	0	0	0	0	0	0	0	0	0	0	0	0	0	0	0	0	0	0	0	0	0	0	0	0	0
clade GS35	GL35212			2	1		0	0	0	0	0	0	0	0	0	0	0	0	0	0	0	0	0	0	0	0	0	0	0	0	0	0	0	0	0	0	0	0	0	0	0	0	0	0	0	0	0	0	0
clade GS35	GL35693			9	5		0	0	0	0	0	0	0	0	0	0	0	0	0	0	0	0	0	0	0	0	0	0	1	0	0	0	0	0	0	0	0	0	0	0	0	0	0	0	0	0	0	0	0
clade GS35	GL36466			2	2		0	0	0	0	0	0	0	0	0	0	0	0	0	0	0	0	0	0	0	0	0	0	0	0	0	0	0	0	0	0	0	0	0	0	0	0	0	0	0	0	0	0	0
clade GS35	GL36793			2	2		0	0	0	0	0	0	0	0	0	0	0	0	0	0	0	0	0	0	0	0	0	0	0	0	0	0	0	0	0	0	0	0	0	0	0	0	0	0	0	0	0	0	0
clade GS35	GL37039			2	1		0	0	0	0	0	0	0	0	0	0	0	0	0	0	0	0	0	0	0	0	0	0	0	0	0	0	0	0	0	0	0	0	0	0	0	0	0	0	0	0	0	0	0
clade GS35	GL38452			3	1		0	0	0	0	0	0	0	0	0	0	0	0	0	0	0	0	0	0	0	0	0	0	0	0	0	0	0	0	0	0	0	0	0	0	0	0	0	0	0	0	0	0	0
clade GS35	GL38645			2	1		0	0	0	0	0	0	0	0	0	0	0	0	0	0	0	0	0	0	0	0	0	0	0	0	0	0	0	0	0	0	0	0	0	0	0	0	0	0	0	0	0	0	0
clade GS35	GL38866			3	1		0	0	0	0	0	0	0	0	0	0	0	0	0	0	0	0	0	0	0	0	0	0	0	0	0	0	0	0	0	0	0	0	0	0	0	0	0	0	0	0	0	0	0
clade GS35	GL39577			14	2		0	0	0	0	0	0	0	0	0	0	0	0	0	0	0	0	0	0	0	0	0	0	0	0	0	0	0	0	0	0	0	0	0	0	0	0	0	0	0	0	0	0	0
clade GS35	GL39886			2	1		2	0	0	0	0	0	0	0	0	0	0	0	0	0	0	0	0	0	0	0	0	0	0	0	0	0	0	0	0	0	0	0	0	0	0	0	0	0	0	0	0	0	0
clade GS35	GL39937			2	1		0	0	0	0	0	0	0	0	0	0	0	0	0	0	0	0	0	0	0	0	0	0	0	0	0	0	0	0	0	0	0	0	0	0	0	0	0	0	0	0	0	0	0
clade GS35	GL39951			4	3		0	0	0	0	0	0	0	0	0	0	0	0	0	0	0	0	0	0	0	0	0	0	0	0	0	0	0	0	0	0	0	0	0	0	0	0	0	0	0	0	0	0	0
clade GS35	GL40316			7	3		0	0	0	0	0	0	0	0	0	0	0	0	0	0	0	0	0	0	0	0	0	0	0	0	0	0	0	0	0	0	0	0	0	0	0	0	0	0	0	0	0	0	0
clade GS35	GL40875			3	3		0	0	0	0	0	0	0	0	0	0	0	0	0	0	0	0	0	0	0	0	0	0	0	0	0	0	0	0	0	0	0	0	0	0	0	0	0	0	0	0	0	0	0
clade GS35	GL41198			4	3		0	0	0	0	0	0	0	0	0	0	0	0	0	0	0	0	0	0	0	0	0	0	0	0	0	0	0	0	0	0	0	0	0	0	0	0	0	0	0	0	0	0	0
clade GS35	GL41565			5	1		0	0	0	0	0	0	0	0	0	0	0	0	0	0	0	0	0	0	0	0	0	0	0	0	0	0	0	0	0	0	0	0	0	0	0	0	0	0	0	0	0	0	0
clade GS35	GL41961			2	1		0	0	0	0	0	0	0	0	0	0	0	0	0	0	0	0	0	0	0	0	0	0	0	0	0	0	0	0	0	0	0	0	0	0	0	0	0	0	0	0	0	0	0
clade GS35	GL42021			3	2		0	0	0	0	0	0	0	0	0	0	0	0	0	0	0	0	0	0	0	0	0	0	0	0	0	0	0	0	0	0	0	0	0	0	0	0	0	0	0	0	0	0	0
clade GS35	GL42279			15	6		0	0	0	0	0	0	0	0	0	0	0	0	0	0	0	0	2	1	0	0	0	0	0	0	0	0	0	0	0	0	0	0	0	0	0	0	0	0	0	0	0	0	0
clade GS35	GL42552			4	1		0	0	0	0	0	0	0	0	0	0	0	0	0	0	0	0	0	0	0	0	0	0	0	0	0	0	0	0	0	0	0	0	0	0	0	0	0	0	0	0	0	0	0
clade GS35	GL42837			2	1		0	0	0	0	0	0	0	0	0	0	0	0	0	0	0	0	0	0	0	0	0	0	0	0	0	0	0	0	0	0	0	0	0	0	0	0	0	0	0	0	0	0	0
clade GS35	GL43263			11	2		0	0	0	0	0	0	0	0	0	0	0	0	0	0	0	0	0	0	0	0	0	0	0	0	0	0	0	0	0	0	0	0	0	0	0	0	0	0	0	0	0	0	0
clade GS35	GL44044			6	2		0	0	0	0	0	0	0	0	0	0	0	0	0	0	0	0	0	0	0	0	0	0	0	0	0	0	0	0	0	0	0	0	0	0	0	0	0	0	0	0	0	0	0
clade GS35	GL44378			8	4		0	0	0	0	0	0	0	0	0	0	0	0	0	0	0	0	0	0	0	0	0	0	0	0	0	0	0	0	0	0	0	0	0	0	0	0	0	0	0	0	0	0	0
clade GS35	GL44571			2	2		0	0	0	0	0	0	0	0	0	0	0	0	0	0	0	0	0	0	0	0	0	0	0	0	0	0	0	0	0	0	0	0	0	0	0	0	0	0	0	0	0	0	0
clade GS35	GL44687			2	2		0	0	0	0	0	0	0	0	0	0	0	0	0	0	0	0	0	0	0	0	0	0	0	0	0	0	0	0	0	0	0	0	0	0	0	0	0	0	0	0	0	0	0
clade GS35	GL44699			2	1		0	0	0	0	0	0	0	0	0	0	0	0	0	0	0	0	0	0	0	0	0	0	0	0	0	0	0	0	0	0	0	0	0	0	0	0	0	0	0	0	0	0	0
clade GS35	GL45645			2	1		0	0	0	0	0	0	0	0	0	0	0	0	0	0	0	0	0	0	0	0	0	0	0	0	0	0	0	0	0	0	0	0	0	0	0	0	0	0	0	0	0	0	0
clade GS35	GL45690			8	1		0	0	0	0	0	0	0	0	0	0	0	0	0	0	0	0	0	0	0	0	0	0	0	0	0	0	0	0	0	0	0	0	0	0	0	0	0	0	0	0	0	0	0
clade GS35	GL46119			2	1		0	0	0	0	0	0	0	0	0	0	0	0	0	0	0	0	0	0	0	0	0	0	0	0	0	0	0	0	0	0	0	0	0	0	0	0	0	0	0	0	0	0	0
clade GS35	GL46162			6	5		0	0	0	0	0	0	0	0	0	0	0	0	0	0	0	0	0	0	0	0	0	0	0	0	0	0	0	0	0	0	0	0	0	0	0	0	0	0	0	0	0	0	0
clade GS35	GL46891			7	1		0	0	0	0	0	0	0	0	0	0	0	7	0	0	0	0	0	0	0	0	0	0	0	0	0	0	0	0	0	0	0	0	0	0	0	0	0	0	0	0	0	0	0
clade GS35	GL47123			5	2		0	0	0	0	0	0	0	0	0	0	0	0	0	0	0	0	0	0	0	0	0	0	0	0	0	0	0	0	2	0	3	0	0	0	0	0	0	0	0	0	0	0	0
clade GS35	GL47172			5	4		0	0	0	0	0	0	0	0	0	0	0	0	0	0	0	0	0	0	0	0	0	0	0	0	0	0	0	0	0	0	0	0	0	0	0	0	0	0	0	0	0	0	0
clade GS35	GL47339			2	2		0	0	0	0	0	0	0	0	0	0	0	0	0	0	0	0	0	0	0	0	0	0	0	0	0	0	0	0	0	0	0	0	0	0	0	0	0	1	0	0	1	0	0
clade GS35	GL47622			3	2		0	0	0	0	0	0	0	0	0	0	0	0	0	0	0	0	0	0	0	0	0	0	0	0	0	0	0	0	0	0	0	0	0	0	0	0	0	0	0	0	0	0	0
clade GS35	GL48212			2	2		0	0	0	0	0	0	0	0	0	0	0	0	0	0	0	0	0	0	0	0	0	0	0	0	0	0	0	0	0	0	0	0	0	0	0	0	0	0	0	0	0	0	0
clade GS35	GL49510			2	1		0	0	0	0	0	0	0	0	0	0	0	0	0	0	0	0	0	0	0	0	0	0	0	0	0	0	0	0	0	0	0	0	0	0	0	0	0	0	0	0	0	0	0
clade GS35	GL49757			4	3		0	0	0	0	0	0	0	0	0	0	0	0	0	0	0	0	0	0	0	0	0	0	0	0	0	0	0	0	0	0	0	0	0	0	0	0	0	0	0	0	0	0	0
clade GS35	GL49923			9	3		0	0	0	0	0	0	0	0	0	0	0	0	0	0	0	0	0	0	0	0	0	0	0	0	0	0	1	1	0	7	0	0	0	0	0	0	0	0	0	0	0	0	0
clade GS35	GL49945			2	1		0	0	0	0	0	0	0	0	0	0	0	0	0	0	0	0	0	0	0	0	0	0	0	0	0	0	0	0	0	0	0	0	0	0	0	0	0	0	0	0	0	0	0
clade GS36	GL43498	G2736	UDB014939	10	4		0	0	0	0	0	0	0	0	0	0	0	0	0	0	0	0	0	0	0	0	0	0	0	0	0	0	0	0	0	0	0	0	0	0	0	0	0	0	0	0	0	0	0
clade GS36	GL50359	G2679	UDB014955	9	3		0	0	0	0	0	0	0	0	0	0	0	0	0	0	0	0	0	0	0	0	0	0	0	0	0	0	0	0	0	0	0	0	0	0	0	0	0	0	0	0	0	0	0
clade GS36	GL04490			3	1		0	0	0	0	0	0	0	0	0	0	0	0	0	0	0	0	0	0	0	0	0	0	0	0	0	0	0	0	0	0	0	0	0	0	0	0	0	0	0	0	0	0	0
clade GS36	GL29943			9	4		0	0	0	0	0	0	0	0	0	0	0	0	0	0	0	0	0	0	0	0	0	0	0	0	0	0	0	0	0	0	0	0	0	0	0	0	0	0	0	0	0	0	0
clade GS36	GL32268			4	3		0	0	0	0	0	0	0	0	0	0	0	0	0	0	0	0	0	0	0	0	0	0	0	0	0	0	0	0	0	0	0	0	0	0	0	0	0	0	0	0	0	0	0
clade GS36	GL39528			5	1		0	0	0	0	0	0	0	0	0	0	0	0	0	0	0	0	0	0	0	0	0	0	0	0	0	0	0	0	0	0	0	0	0	0	0	0	0	0	0	0	0	0	0
clade GS36	GL45016			5	1		0	0	0	0	0	0	0	0	0	0	0	0	0	0	0	0	0	0	0	0	0	0	0	0	0	0	0	0	0	0	0	0	0	0	0	0	0	0	0	0	0	0	0
clade GS36	GL48179			2	1		0	0	0	0	0	0	0	0	0	0	0	0	0	0	0	0	0	0	0	0	0	0	0	0	0	0	0	0	0	0	0	0	0	0	0	0	0	0	0	0	0	0	0
clade GS36	GL50173			3	1		0	0	0	0	0	0	0	0	0	0	0	0	0	0	0	0	0	0	0	0	0	0	0	0	0	0	0	0	0	0	0	0	0	0	0	0	0	0	0	0	0	0	0
clade GS36	GL50280			2	1		0	0	0	0	0	0	0	0	0	0	0	0	0	0	0	0	0	0	0	0	0	0	0	0	0	0	0	0	0	0	0	0	0	0	0	0	0	0	0	0	0	0	0
clade GS36	GL50299			2	2		0	0	0	0	0	0	0	0	0	0	0	0	0	0	0	0	0	0	0	0	0	0	0	0	0	0	0	0	0	0	0	0	0	0	0	0	0	0	0	0	0	0	0
clade GS36	GL50366			2	1		0	0	0	0	0	0	0	0	0	0	0	0	0	0	0	0	0	0	0	0	2	0	0	0	0	0	0	0	0	0	0	0	0	0	0	0	0	0	0	0	0	0	0
clade GS36	GL50407			2	2		0	0	0	0	0	0	0	0	0	0	0	0	0	0	0	0	0	0	0	0	0	0	0	0	0	0	0	0	0	0	0	0	0	0	0	0	0	0	0	0	0	0	0
clade GS36	GL50517			2	2		0	0	0	0	0	0	0	0	0	0	0	0	0	0	0	0	0	0	0	0	0	0	0	0	0	0	0	0	0	0	0	0	0	0	0	0	0	0	0	0	0	0	0
clade GS36	GL50616			4	1		0	0	0	0	0	0	0	0	0	0	0	0	0	0	0	0	0	0	0	0	0	0	0	0	0	0	0	0	0	0	0	0	0	0	0	0	0	0	0	0	0	0	0
clade GS36	GL50641			2	1		0	0	0	0	0	0	0	0	0	0	0	0	0	0	0	0	0	0	0	0	0	0	0	0	0	0	0	0	0	0	0	0	0	0	0	0	0	0	0	0	0	0	0
clade GS36	GL50666			4	1		0	0	0	0	0	0	0	0	0	0	0	0	0	0	0	0	0	0	0	0	0	0	0	0	0	0	0	0	0	0	0	0	0	0	0	0	0	0	0	0	0	0	0
clade GS36	GL50691			7	3		0	0	0	0	0	0	0	0	0	0	0	0	0	0	0	0	0	0	0	0	0	0	0	0	0	0	0	0	0	0	0	0	0	0	0	0	0	0	0	0	0	0	0
clade GS36	GL50721			11	3		0	0	0	0	0	0	0	0	0	0	0	0	0	0	0	0	0	0	0	0	0	0	0	0	0	0	0	0	0	0	0	0	0	0	0	0	0	0	0	0	0	0	0
clade GS36	GL50749			4	1		0	0	0	0	0	0	0	0	0	0	0	0	0	0	0	0	0	0	0	0	0	0	0	0	0	0	0	0	0	0	0	0	0	0	0	0	0	0	0	0	0	0	0
clade GS37	GL02919	S123	UDB014659	34	10		0	0	0	0	0	0	0	0	0	0	0	0	0	0	0	0	0	0	0	0	0	0	0	0	0	0	0	0	0	0	0	0	0	0	0	0	0	0	0	0	0	0	0
clade GS37	GL45527			2	2		0	0	0	0	0	0	0	0	0	0	0	0	0	0	0	0	0	0	0	0	0	0	0	0	0	0	0	0	0	0	0	0	0	0	0	0	0	0	0	0	0	0	0
clade GS37	GL45867			2	2		0	0	0	0	0	0	0	0	0	0	0	0	0	0	0	0	0	0	0	0	0	0	0	0	0	0	0	0	0	0	0	0	0	0	0	0	0	0	0	0	0	0	0
clade GS37	GL50547			2	1		0	0	0	0	0	0	0	0	0	0	0	0	0	0	0	0	0	0	0	0	0	0	0	0	0	0	0	0	0	0	0	0	0	0	0	0	0	0	0	0	0	0	0
unassigned	GL48228	AV101	UDB014951	6	3		0	0	0	0	0	0	0	0	0	0	0	0	0	0	0	0	0	0	0	0	0	0	0	0	0	0	0	0	0	0	0	0	0	0	0	0	0	0	0	0	0	0	0
unassigned	GL30226	G2660	UDB014878	57	7		0	0	0	0	0	0	0	0	0	0	0	0	0	0	0	0	0	0	0	0	0	1	0	0	0	0	0	0	0	0	0	0	0	0	0	0	0	0	0	0	0	0	0
unassigned	GL41381	S033	UDB014926	15	5		0	0	0	0	0	0	0	0	0	0	0	0	0	0	0	0	0	0	0	0	0	0	0	0	0	0	0	0	0	0	0	0	0	0	0	0	0	0	0	0	0	0	0
unassigned	GL41415	S081	UDB014928	15	3		0	0	0	0	0	0	0	0	0	0	0	0	0	0	0	0	0	0	0	0	0	0	0	0	0	0	0	0	0	0	0	0	0	0	0	0	0	0	0	0	0	0	0
unassigned	GL41426	S198	UDB014930	18	7		0	0	0	0	0	0	0	0	0	0	0	0	0	0	0	0	0	0	0	0	0	0	0	0	0	0	0	0	0	0	0	0	0	0	0	0	0	0	0	0	0	0	0
unassigned	GL33732	AV125	UDB014893	9	2		0	0	0	0	0	0	0	0	0	0	0	0	0	0	0	0	0	0	0	0	0	0	0	0	0	0	0	0	0	0	0	0	0	0	0	0	0	0	0	0	0	0	0
unassigned	GL36169	AV125	UDB014905	3	1		0	0	0	0	0	0	0	0	0	0	0	0	0	0	0	0	0	0	0	0	0	0	0	0	0	0	0	0	0	0	0	0	0	0	0	0	0	0	0	0	0	0	0
unassigned	GL01784	S200	UDB014636	23	12		5	0	0	0	0	0	0	0	0	0	0	0	1	0	0	0	0	2	0	0	0	0	0	0	0	1	0	0	0	0	0	0	0	0	0	0	0	0	0	0	0	0	0
unassigned	GL02204	S188	UDB014644	12	3		0	0	0	0	0	0	0	0	0	0	0	0	0	0	0	0	0	0	0	0	0	0	0	0	0	0	0	0	0	0	0	0	0	0	0	0	0	0	0	0	0	0	0
unassigned	GL03340	G2748	UDB014668	32	5		7	0	0	0	0	0	0	0	0	0	0	0	0	0	0	0	0	0	0	1	0	18	4	2	0	0	0	0	0	0	0	0	0	0	0	0	0	0	0	0	0	0	0
unassigned	GL04466	S131	UDB014685	60	20		0	0	0	0	0	0	0	0	0	0	0	0	0	0	0	0	0	0	0	0	0	0	0	0	0	0	0	0	0	0	0	0	0	0	0	0	0	0	0	0	0	0	0
unassigned	GL08723	S146	UDB014736	11	5		0	0	0	0	0	0	0	0	0	0	0	0	0	0	0	0	0	0	0	0	0	0	0	0	0	0	0	0	0	0	0	0	0	0	0	0	0	0	0	0	0	0	0
unassigned	GL05358	G2640	UDB014702	33	1		0	0	33	0	0	0	0	0	0	0	0	0	0	0	0	0	0	0	0	0	0	0	0	0	0	0	0	0	0	0	0	0	0	0	0	0	0	0	0	0	0	0	0
unassigned	GL39461	AV103	UDB014915	10	3		0	0	0	0	0	0	0	0	0	0	0	0	0	0	0	0	0	0	0	0	0	0	0	0	0	0	0	0	0	0	0	0	0	0	0	0	0	0	0	0	0	0	0
unassigned	GL40238	S014	UDB014924	9	3		0	0	0	0	0	0	0	0	0	0	0	0	0	0	0	0	0	0	0	0	0	0	0	0	0	0	0	0	0	0	0	0	0	0	0	0	0	0	0	0	0	0	0
unassigned	GL00005	S133	UDB014609	206	1		0	0	0	0	0	0	0	0	0	0	0	0	0	0	0	0	0	0	0	0	0	0	0	0	0	0	0	0	0	0	0	0	0	0	0	0	0	0	0	0	0	0	0
unassigned	GL00151	G2757X	UDB014610	23	10		0	0	0	0	0	0	0	0	0	0	0	0	0	0	0	0	0	0	0	0	0	0	0	0	0	0	0	0	0	0	0	0	0	0	0	0	0	0	0	0	0	0	0
unassigned	GL00448	S180	UDB014617	242	9		0	0	0	0	0	0	0	0	0	0	0	0	0	0	0	0	0	0	0	0	0	0	0	0	0	0	2	76	0	0	0	0	0	0	26	131	0	0	0	1	1	3	0
unassigned	GL00991	G2729	UDB014632	64	3		0	0	0	0	0	0	0	0	0	0	0	0	0	0	0	0	0	0	0	0	0	0	0	0	0	0	0	0	0	0	0	0	0	0	0	0	0	0	0	0	0	0	0
unassigned	GL01626	S073	UDB014633	123	29		0	0	0	0	0	0	0	0	0	0	0	0	0	0	0	0	0	0	0	0	0	0	0	0	0	0	0	0	0	0	0	0	0	0	0	0	1	0	0	0	0	8	0
unassigned	GL01865	S225	UDB014638	3	3		0	0	0	0	0	0	0	0	0	0	0	0	0	0	0	0	0	0	0	0	0	0	0	0	0	0	0	0	0	0	0	0	0	0	0	0	0	0	0	0	0	0	0
unassigned	GL01995	S167	UDB014643	22	2		0	0	0	0	0	0	0	0	0	0	0	0	0	0	0	0	0	0	0	0	0	0	0	0	0	0	0	0	0	0	0	0	0	0	0	0	0	0	0	0	0	0	0
unassigned	GL02247	S086	UDB014646	43	2		0	0	0	0	0	0	0	0	0	0	0	0	0	0	0	0	0	0	0	0	0	0	0	0	0	0	0	0	2	0	0	0	0	0	0	0	0	0	0	0	0	0	0
unassigned	GL02455	S169	UDB014653	20	2		0	0	0	0	0	0	0	0	0	0	0	0	0	0	0	0	0	0	0	0	0	0	0	0	0	0	0	0	0	0	0	0	0	0	0	0	0	0	0	0	0	0	0
unassigned	GL03260	AV103	UDB014666	23	1		0	0	0	0	0	0	0	0	0	0	0	0	0	0	0	0	0	0	0	0	0	0	0	0	0	0	0	0	0	0	0	0	0	0	0	0	0	0	0	0	0	0	0
unassigned	GL03492	G2756	UDB014667	29	1		0	0	0	0	0	0	0	0	0	0	0	0	0	0	0	0	0	0	0	0	0	0	0	0	0	0	0	0	0	0	0	0	0	0	0	0	0	0	0	0	0	0	0
unassigned	GL04249	G3060	UDB014681	21	1		0	0	0	0	0	0	0	0	0	0	0	0	0	0	0	0	0	0	0	0	0	0	0	0	0	0	0	0	0	0	0	0	0	0	0	0	0	0	0	0	0	0	0
unassigned	GL04603	G2537	UDB014692	121	61		0	0	0	0	0	0	0	0	0	0	0	0	0	0	0	0	0	0	0	0	0	0	0	0	0	0	0	2	0	0	0	0	0	0	0	0	0	0	0	0	2	0	0
unassigned	GL05242	G2755	UDB014700	61	1		0	61	0	0	0	0	0	0	0	0	0	0	0	0	0	0	0	0	0	0	0	0	0	0	0	0	0	0	0	0	0	0	0	0	0	0	0	0	0	0	0	0	0
unassigned	GL05509	S080	UDB014703	61	14		0	0	0	0	0	0	0	0	0	0	0	0	0	0	0	0	0	0	0	0	0	0	0	0	0	0	0	0	0	0	0	0	0	0	0	0	0	0	0	0	0	0	0
unassigned	GL05949	G2677	UDB014709	2	1		0	0	0	0	0	0	0	0	0	0	0	0	0	0	0	0	0	0	0	0	0	0	0	0	0	0	0	0	0	0	0	0	0	0	0	0	0	0	0	0	0	0	0
unassigned	GL06059	G2640	UDB014710	1798	134		2	0	113	42	11	2	12	15	14	9	0	30	7	1	41	0	0	1	0	0	0	0	0	0	0	9	3	0	2	9	10	11	1	4	0	1	28	0	0	1	19	23	0
unassigned	GL06691	S213	UDB014719	53	3		0	0	0	0	0	0	0	0	0	0	0	0	0	0	0	0	0	0	0	0	0	0	0	0	0	0	0	0	0	0	0	0	0	0	0	0	0	0	0	0	0	0	0
unassigned	GL06873	S080	UDB014720	148	1		0	0	0	0	0	0	0	0	0	0	0	0	0	0	0	0	0	0	0	0	0	0	0	0	0	0	0	0	0	0	0	0	0	0	0	0	0	0	0	0	0	0	0
unassigned	GL07509	S218	UDB014727	2	1		0	0	0	0	0	0	0	0	0	0	0	0	0	0	0	0	0	0	0	0	0	0	0	0	0	0	0	0	0	0	0	0	0	0	0	0	0	0	0	0	0	0	0
unassigned	GL08446	S028	UDB014730	2	1		0	0	0	0	0	0	0	0	0	0	0	0	0	0	0	0	0	0	0	0	0	0	0	0	0	0	0	0	0	0	0	0	0	0	0	0	0	0	0	0	0	0	0
unassigned	GL08663	S071	UDB014733	20	1		0	0	0	0	0	0	0	0	0	0	0	0	0	0	0	0	0	0	0	0	0	0	0	0	0	0	0	0	0	0	0	0	0	0	0	0	0	0	0	0	0	0	0
unassigned	GL08890	S081	UDB014744	3	1		0	0	0	0	0	0	0	0	0	0	0	0	0	0	0	0	0	0	0	0	0	0	0	0	0	0	0	0	0	0	0	0	0	0	0	0	0	0	0	0	0	0	0
unassigned	GL08967	G2745	UDB014745	7	2		0	0	0	0	0	0	0	0	0	0	0	0	0	0	2	0	0	0	0	5	0	0	0	0	0	0	0	0	0	0	0	0	0	0	0	0	0	0	0	0	0	0	0
unassigned	GL09290	AV112	UDB014752	36	8		0	0	0	0	0	0	0	0	0	0	0	0	0	0	0	0	0	0	0	0	0	0	0	0	0	0	0	0	0	0	0	0	0	0	0	0	0	0	0	0	0	0	0
unassigned	GL20097	AV112	UDB014752	122	3		0	0	0	114	0	0	0	7	0	1	0	0	0	0	0	0	0	0	0	0	0	0	0	0	0	0	0	0	0	0	0	0	0	0	0	0	0	0	0	0	0	0	0
unassigned	GL09464	G2748	UDB014753	34	4		0	0	0	0	0	0	0	0	0	0	0	0	0	0	0	0	0	0	0	0	3	29	0	0	0	0	0	0	0	0	0	0	0	0	0	0	0	0	0	0	0	0	0
unassigned	GL10351	G2662	UDB014759	3	1		0	0	0	0	0	0	0	0	0	0	0	0	0	0	0	0	0	0	0	0	0	0	0	0	0	0	0	0	0	0	0	0	0	0	0	0	0	0	0	0	0	0	0
unassigned	GL10852	S086	UDB014760	51	3		0	0	0	0	0	0	0	0	0	0	0	0	0	0	0	0	0	0	0	0	0	0	0	0	0	0	4	0	0	0	0	0	0	0	0	0	0	0	0	0	0	0	0
unassigned	GL11531	G2658	UDB014769	69	1		0	0	0	0	0	0	0	0	0	0	0	0	0	0	0	0	0	0	0	0	0	0	0	0	0	0	0	0	0	0	0	0	0	0	0	0	0	0	0	0	0	0	0
unassigned	GL04738	S024	UDB014770	10	5		0	0	0	0	0	0	0	0	0	0	0	0	0	0	0	0	0	0	0	0	0	0	0	0	0	0	0	0	0	0	0	0	0	0	0	0	0	0	0	0	0	0	0
unassigned	GL06580	S022	UDB014771	20	2		0	0	0	0	0	0	0	0	0	0	0	0	0	0	0	0	0	0	0	0	0	0	0	0	0	0	0	0	0	0	0	0	0	0	0	0	0	0	0	0	0	0	0
unassigned	GL07638	S125	UDB014772	3	1		0	0	0	0	0	0	0	0	0	0	0	0	0	0	0	0	0	0	0	0	0	0	0	0	0	0	0	0	0	0	0	0	0	0	0	0	0	0	0	0	0	0	0
unassigned	GL04775	S072	UDB014773	5	1		0	0	0	0	0	0	0	0	0	0	0	0	0	0	0	0	0	0	0	0	0	0	0	0	0	0	0	0	0	0	0	0	0	0	0	0	0	0	0	0	0	0	0
unassigned	GL11921	S086	UDB014774	4	1		0	0	0	0	0	0	0	0	0	0	0	0	0	0	0	0	0	0	0	0	0	0	0	0	0	0	4	0	0	0	0	0	0	0	0	0	0	0	0	0	0	0	0
unassigned	GL33739	S086	UDB014774	3	1		0	0	0	0	0	0	0	0	0	0	0	0	0	0	0	0	0	0	0	0	0	0	0	0	0	0	0	0	0	0	0	0	0	0	0	0	0	0	0	0	0	0	0
unassigned	GL11921	S086	UDB014775	20	2		0	0	0	0	0	0	0	0	0	0	0	0	0	0	0	0	0	0	0	0	0	0	0	0	0	0	0	0	0	0	0	0	0	0	0	0	0	0	0	0	0	0	0
unassigned	GL12113	G2739	UDB014776	13	3		0	0	0	0	0	0	0	0	0	0	0	0	0	0	0	0	0	0	0	0	0	0	0	0	0	0	0	0	0	0	0	0	0	0	0	0	0	0	0	0	0	0	0
unassigned	GL12217	S049	UDB014782	48	1		0	0	0	0	0	0	0	0	0	0	0	0	0	0	0	0	0	0	0	0	0	0	0	0	0	0	0	0	0	0	0	0	0	0	0	0	0	0	0	0	0	0	0
unassigned	GL13684	S005	UDB014784	54	3		0	0	0	0	0	0	0	0	0	0	0	0	0	0	0	0	0	0	0	0	0	0	0	0	0	0	0	0	0	0	0	0	0	0	0	0	0	0	0	0	0	0	0
unassigned	GL14832	S046	UDB014787	3	2		0	0	0	0	0	0	0	0	0	0	0	0	0	0	0	0	0	0	0	0	0	0	0	0	0	0	0	0	0	0	0	0	0	0	0	0	0	0	0	0	0	0	0
unassigned	GL14996	G2729	UDB014788	20	2		0	0	0	0	0	0	0	0	0	0	0	0	0	0	0	0	0	0	0	0	0	0	0	0	0	0	0	0	0	0	0	0	0	0	0	0	0	0	0	0	0	0	0
unassigned	GL16057	S190	UDB014799	8	4		0	0	0	0	0	0	0	0	0	0	0	0	0	0	0	0	0	0	0	0	0	0	0	0	0	0	0	0	0	0	0	0	0	0	0	0	0	0	0	0	0	0	0
unassigned	GL16650	G3060	UDB014804	4	2		0	0	0	0	0	0	0	0	0	0	0	0	0	0	0	0	0	0	0	0	0	0	0	0	0	0	0	0	0	0	0	0	0	0	0	0	0	0	0	0	0	0	0
unassigned	GL17867	G3056	UDB014808	8	2		0	0	0	0	0	0	0	0	0	0	0	0	0	0	0	0	0	0	0	0	0	0	0	0	0	0	0	0	0	0	0	0	0	0	0	0	0	0	0	0	0	0	0
unassigned	GL18692	G2732	UDB014811	14	1		0	0	0	0	0	0	0	0	0	0	0	0	0	0	0	0	0	0	0	0	0	0	0	0	0	0	0	0	0	0	0	0	0	0	0	0	0	0	0	0	0	0	0
unassigned	GL19294	S004	UDB014812	31	1		0	0	0	0	0	0	0	0	0	0	0	0	0	0	0	0	0	0	0	0	0	0	0	0	0	0	0	0	0	0	0	0	0	0	0	0	0	0	0	0	0	0	0
unassigned	GL19404	S109	UDB014813	4	1		0	0	0	0	0	0	0	0	0	0	0	0	0	0	0	0	0	0	0	0	0	0	0	0	0	0	0	0	0	0	0	0	0	0	0	0	0	0	0	0	0	0	0
unassigned	GL19471	S187	UDB014814	31	2		0	0	0	0	0	0	0	0	0	0	0	0	0	0	0	0	0	0	0	0	0	0	0	0	0	0	0	0	0	0	0	0	0	0	0	0	0	0	0	0	0	0	0
unassigned	GL19613	G2747	UDB014818	8	1		0	0	0	0	0	0	0	0	0	0	0	0	0	0	0	0	0	0	0	0	8	0	0	0	0	0	0	0	0	0	0	0	0	0	0	0	0	0	0	0	0	0	0
unassigned	GL27392	S076	UDB014821	17	2		0	0	0	0	0	0	0	0	0	0	0	0	0	0	0	0	0	0	0	0	0	0	0	0	0	0	0	0	0	0	0	0	0	0	0	0	0	0	0	0	0	0	0
unassigned	GL20151	AV113	UDB014823	5	4		0	0	1	0	0	0	0	0	0	0	0	0	0	0	0	0	0	0	0	0	0	0	0	0	0	0	0	0	0	0	0	0	0	0	0	0	0	0	0	0	0	0	0
unassigned	GL20515	g2677	UDB014826	12	1		0	0	0	0	0	0	0	0	0	0	0	0	0	0	0	0	0	0	0	0	0	0	0	0	0	0	0	0	0	0	0	0	0	0	0	0	0	0	0	0	0	0	0
unassigned	GL21589	S015	UDB014831	7	2		0	0	0	0	0	0	0	0	0	0	0	0	0	0	0	0	0	0	0	0	0	0	0	0	0	0	0	0	0	0	0	0	0	0	0	0	0	0	0	0	0	0	0
unassigned	GL21824	G2966	UDB014832	12	1		0	0	0	0	0	0	0	0	0	0	0	0	0	0	0	0	0	0	0	0	0	0	0	0	0	0	0	0	0	0	0	0	0	0	0	0	0	0	0	0	0	0	0
unassigned	GL22385	G2675	UDB014834	2	1		0	0	0	0	0	0	0	0	0	0	0	0	0	0	0	0	0	0	0	0	0	0	0	0	0	0	0	0	0	0	0	0	0	0	0	0	0	0	0	0	0	0	0
unassigned	GL22864	G2660	UDB014835	36	1		0	0	0	0	0	0	0	0	0	0	0	0	0	0	0	0	0	0	0	0	0	0	0	0	0	0	0	0	0	0	0	0	0	0	0	0	0	0	0	0	0	0	0
unassigned	GL23839	G2734	UDB014846	2	1		0	0	0	0	0	0	0	0	0	0	0	0	0	0	0	0	0	0	0	0	0	0	0	0	0	0	0	0	0	0	0	0	0	0	0	0	0	0	0	0	0	0	0
unassigned	GL25000	s114	UDB014854	22	14		0	0	0	0	0	0	0	0	0	0	0	0	0	0	0	0	0	0	0	0	0	0	0	0	0	0	0	0	0	0	0	0	0	0	0	0	0	0	0	0	0	0	0
unassigned	GL25341	S196	UDB014855	5	1		0	0	0	0	0	0	0	0	0	0	0	0	0	0	0	0	0	0	0	0	0	0	0	0	0	0	0	0	0	0	0	0	0	0	0	0	0	0	0	0	0	0	0
unassigned	GL27829	S099	UDB014865	46	4		0	0	0	0	0	0	0	0	0	0	0	0	0	0	0	0	0	0	0	0	0	0	0	0	0	0	0	0	0	0	0	0	0	0	0	0	0	0	0	0	0	0	0
unassigned	GL28643	S097	UDB014868	26	1		0	0	0	0	0	0	0	0	0	0	0	0	0	0	0	0	0	0	0	0	0	0	0	0	0	0	0	0	0	0	0	0	0	0	0	0	0	0	0	0	0	0	0
unassigned	GL29074	S206	UDB014873	24	2		0	0	0	0	0	0	0	0	22	0	0	0	0	0	0	0	0	0	0	0	0	0	0	0	0	0	0	0	0	0	0	0	2	0	0	0	0	0	0	0	0	0	0
unassigned	GL33198	G2648	UDB014892	93	12		0	0	6	1	27	5	17	6	3	18	0	0	6	1	0	0	0	0	0	0	0	0	0	0	0	0	0	0	0	0	0	0	0	0	0	0	2	0	0	0	0	0	0
unassigned	GL36147	G2847	UDB014904	2	1		0	0	0	0	0	0	0	0	0	0	0	0	0	0	0	0	0	0	0	0	0	0	0	0	0	0	0	0	0	0	0	0	0	0	0	0	0	0	0	0	0	0	0
unassigned	GL40305	S043	UDB014925	16	5		0	0	0	0	0	0	0	0	0	0	0	0	0	0	0	0	0	0	0	0	0	0	0	0	0	0	0	0	0	0	0	0	0	0	0	0	0	0	0	0	0	0	0
unassigned	GL43114	G2645	UDB014937	151	8		0	0	2	0	11	48	59	11	18	1	0	0	0	0	0	0	0	0	0	0	0	0	0	0	0	0	0	0	0	0	0	0	0	0	0	0	0	0	0	0	0	0	0
unassigned	GL44288	S216	UDB014942	44	12		0	0	0	0	0	0	0	0	0	0	0	0	1	0	0	0	0	0	0	0	0	0	0	0	0	0	0	0	0	0	0	0	0	0	0	0	0	0	0	0	0	0	0
unassigned	GL45937	G2840	UDB014948	4	2		0	0	0	0	0	0	0	0	0	0	0	0	0	0	0	0	0	0	0	0	0	0	0	0	0	0	0	0	0	0	0	0	0	0	0	0	0	0	0	0	0	0	0
unassigned	GL00736	G2755	UDB014626	20	1		0	20	0	0	0	0	0	0	0	0	0	0	0	0	0	0	0	0	0	0	0	0	0	0	0	0	0	0	0	0	0	0	0	0	0	0	0	0	0	0	0	0	0
unassigned	GL00795	G2788	UDB014627	11	5		0	0	0	0	0	0	0	0	0	0	0	0	0	0	0	0	0	0	0	0	0	0	0	0	0	0	0	0	0	0	0	0	0	0	0	0	0	0	0	0	0	0	0
unassigned	GL04013	S049	UDB014677	13	2		0	0	0	0	0	0	0	0	0	0	0	0	0	0	0	0	0	0	0	0	0	0	0	0	0	0	0	0	0	0	0	0	0	0	0	0	0	0	0	0	0	0	0
unassigned	GL07126	S2748	UDB014722	3	2		0	0	0	0	0	0	0	0	0	0	0	0	0	0	0	0	0	0	0	0	1	2	0	0	0	0	0	0	0	0	0	0	0	0	0	0	0	0	0	0	0	0	0
unassigned	GL08802	S201	UDB014742	24	6		0	0	0	0	0	0	0	0	0	0	0	0	0	0	0	0	0	0	0	0	0	0	0	0	0	0	0	0	0	0	0	0	0	0	0	0	0	0	0	0	0	0	0
unassigned	GL09552	S213	UDB014755	11	4		0	0	0	0	0	0	0	0	0	0	0	0	0	0	0	0	0	0	0	0	0	0	0	0	0	0	0	0	0	0	0	0	0	0	0	0	0	0	0	0	0	0	0
unassigned	GL15098	G2730	UDB014789	8	4		0	0	0	0	0	0	0	0	0	0	0	0	0	0	0	0	0	0	0	0	0	0	0	0	0	0	0	0	0	0	0	0	0	0	0	0	0	0	0	0	0	0	0
unassigned	GL20116	G3059	UDB014822	3	1		0	0	0	0	0	0	0	0	0	0	0	0	0	0	0	0	0	0	0	0	0	0	0	0	0	0	0	0	0	0	0	0	0	0	0	0	0	0	0	0	0	0	0
unassigned	GL05256	G3059	UDB014701	53	5		0	0	0	0	0	0	0	0	0	0	0	0	0	0	0	0	0	0	0	0	0	0	0	0	0	0	0	0	0	0	0	0	0	0	0	0	0	0	0	0	0	0	0
unassigned	GL00329	G3318	UDB014613	7	1		0	0	0	0	0	0	0	0	0	0	0	0	0	0	0	0	0	0	0	0	0	0	0	0	0	0	0	0	0	0	0	0	0	0	0	0	0	0	0	0	0	0	0
unassigned	GL24547	S001	UDB014851	2	1		0	0	0	0	0	0	0	0	0	0	0	0	0	0	0	0	0	0	0	0	0	0	0	0	0	0	0	0	0	0	0	0	0	0	0	0	0	0	0	0	0	0	0
unassigned	GL06147	S003	UDB014715	7	1		0	0	0	0	0	0	0	0	0	0	0	0	0	0	0	0	0	0	0	0	0	0	0	0	0	0	0	0	0	0	0	0	0	0	0	0	0	0	0	0	0	0	0
unassigned	GL14172	S073	UDB014786	2	1		0	0	0	0	0	0	0	0	0	0	0	0	0	0	0	0	0	0	0	0	0	0	0	0	0	0	0	0	0	0	0	0	0	0	0	0	0	0	0	0	0	0	0
unassigned	GL08684	S079	UDB014734	2	2		0	0	0	0	0	0	0	0	0	0	0	0	0	0	0	0	0	0	0	0	0	0	0	0	0	0	0	0	0	0	0	0	0	0	0	0	0	0	0	0	0	0	0
						Site name (according to closest village, lake, mountain, river, etc.)	Douglas Hot Springs, NT	Berry Springs, NT	Quinninup, WA	Quinninup, WA	Walpole	Walpole	Tinglewood	Tingledale	Tingledale	Hay River	Beaufort River	Tarwonga	Davies Creek, Q	Davies Creek, Q	Davies Creek, Q	Davies Creek, Q	Davies Creek, Q	Davies Creek, Q	Produce Rd., NT	Rockhole, NT	Malabanjbanjdju, NT	Mardusal, NT	Lake Copperfield, NT	Adelaide River, NT	Berry Springs, NT	Warrandyte State Park, Jumping Creek Reserve, VIC	The Beeches, Whitehouse Creek, VIC	Acheron Gap, VIC	Acheron Way, Old Coach Rd., VIC	Wirrawilla Rainforest Walk, VIC	Kinglake	Tullawalla, Q	Tooloona, Q	Bithongali, Q	Buckland, TAS	Chauncy Vale	Creepy Crawly, TAS	Florentine, TAS	Edwards Rd. ECBS, TAS	Hartz Rd. HWF, TAS	Hartz Rd. HCBS, TAS	Warra LTER Bird Track: 1898/1934 plot, TAS	Kpessou (plot2)
						Country	Australia	Australia	Australia	Australia	Australia	Australia	Australia	Australia	Australia	Australia	Australia	Australia	Australia	Australia	Australia	Australia	Australia	Australia	Australia	Australia	Australia	Australia	Australia	Australia	Australia	Australia	Australia	Australia	Australia	Australia	Australia	Australia	Australia	Australia	TAS, Australia	TAS, Australia	TAS, Australia	TAS, Australia	TAS, Australia	TAS, Australia	TAS, Australia	TAS, Australia	Benin
						Biome	Dry tropical forests	Dry tropical forests	Mediterranean	Mediterranean	Mediterranean	Mediterranean	Mediterranean	Mediterranean	Mediterranean	Mediterranean	Mediterranean	Mediterranean	Moist tropical forests	Moist tropical forests	Moist tropical forests	Moist tropical forests	Moist tropical forests	Moist tropical forests	Savannas	Savannas	Savannas	Savannas	Savannas	Savannas	Savannas	Savannas	Southern temperate forests	Southern temperate forests	Southern temperate forests	Southern temperate forests	Southern temperate forests	Southern temperate forests	Southern temperate forests	Southern temperate forests	Southern temperate forests	Southern temperate forests	Southern temperate forests	Southern temperate forests	Southern temperate forests	Southern temperate forests	Southern temperate forests	Southern temperate forests	Savannas
						latitude North	-13.7655	-12.7014	-34.3611	-34.3629	-34.9494	-34.9522	-35.0023	-34.9521	-34.9543	-34.9582	-33.545	-33.18	-17.02675	-17.02313	-17.0264	-17.02205	-17.01765	-17.01523	-12.5783	-12.7188	-12.7622	-13.0445	-13.8419	-13.5322	-12.6725	-37.7322	-37.4883	-37.6778	-37.5603	-37.5271	-37.5257	-28.2104	-28.2733	-28.2648	-42.533	-42.617	-42.833	-42.733	-43.117	-43.175	-43.174	-43.093	9.264
						longitude East	131.44	130.998	116.291	116.28	116.753	116.759	116.652	116.844	116.84	117.438	117.087	117.048	145.6	145.59963	145.59023	145.58507	145.58442	145.57978	131.117	131.745	132.752	132.462	131.819	131.318	131.071	145.244	145.833	145.74	145.679	145.521	145.416	153.192	153.172	153.173	147.65	147.266	146.367	146.317	146.784	146.784	146.783	146.65	2.18633
						altitude (m above sea level)	83	57	189	122	106	96	62	146	112	46	261	315	650	680	662	673	640	620	63	31	21	52	243	150	63	80	800	785	400	720	403	942	1195	1177	300	230	550	440	120	300	300	100	334
						Age of forest (years)	100	200	300	300	300	300	300	300	300	100	50	50	150	150	150	200	200	200	150	150	150	150	150	100	150	50	400	400	150	400	150	300	300	300	300	300	300	300	300	300	300	300	200
						Fire history (not mandatory; if known; years since last fire)	10	50	20	15	30	30	9	50	50	40	15	18	1.5	1.5	1.5	1.5	1.5	1.5	1	1	1	1	1	1	2	30	100	100	3	100	3	300	300	300	44	44	100	100	100	43	100	77	1
						Site size	2500	2500	2500	2500	2500	2500	2500	2500	2500	2500	2500	2500	2500	2500	2500	2500	2500	2500	2500	2500	2500	2500	2500	2500	2500	2500	2500	2500	2500	2500	2500	8000	8500	7000	2500	2500	2500	2500	2500	2500	2500	2500	40000
						NPP	0.444	-9999	0.85	0.85	0.85	0.85	0.85	0.85	0.85	0.815	0.495	0.495	0.904	0.904	0.904	0.904	0.904	0.904	0.345	0.345	0.365	0.479	0.444	0.444	0.345	0.951	0.951	0.951	0.951	0.951	0.951	0.915	0.915	0.915	1.003	1.003	1.119	1.119	1.137	1.137	1.137	1.137	0.522
						pH_DB	6.73	6.282	5.699	5.699	5.521	5.521	5.521	5.521	5.521	5.183	6.319	6.457	5.876	5.876	5.876	5.876	5.876	5.876	6.113	5.977	6.444	6.574	6.134	6.73	6.113	5.89	5.933	5.558	5.558	5.558	5.89	5.357	5.357	5.357	6.325	6.117	5.204	5.204	5.524	5.524	5.524	5.524	5.92
						PET	136.945	140.118	61.6997	61.6997	61.9797	61.9797	61.9797	61.9797	61.9797	64.1335	63.446	64.6368	96.0117	96.0117	96.0117	96.0117	96.0117	96.0117	137.135	138.301	140.879	138.209	133.719	136.945	137.135	60.6513	59.3005	57.2577	57.2577	57.2577	60.6513	66.5558	66.5558	66.5558	54.71	54.71	50.7915	50.7915	45.353	45.353	45.353	45.353	132.574
						Moisture	45.0265	53.5372	84.5008	84.5008	82.9867	82.9867	82.9867	82.9867	82.9867	79.4728	53.175	51.163	105.166	105.166	105.166	105.166	105.166	105.166	50.6248	47.8788	47.7183	45.3952	44.1717	45.0265	50.6248	91.6313	92.7798	120.252	120.252	120.252	91.6313	132.352	132.352	132.352	89.7465	89.7465	134.551	134.551	125.259	125.259	125.259	125.259	45.9197
						SoilC	2.605	4.62	4.161	4.161	6.236	6.236	6.236	6.236	6.236	8.659	5.748	5.458	6.422	6.422	6.422	6.422	6.422	6.422	6.125	5.518	5.549	3.226	5.241	2.605	6.125	7.663	7.615	7.637	7.637	7.637	7.663	8.078	8.078	8.078	3.578	6.528	8.44	8.44	7.07	7.07	7.07	7.07	3.108
						MAP	1032	1274	990	989	1256	1258	1312	1222	1219	1039	490	489	1908	1906	1910	1914	1914	1910	1276	1170	1238	1183	1016	1106	1269	805	1834	1758	1350	1554	1170	1632	1832	1902	708	656	1779	1727	1272	1441	1443	1493	1389
						MAP/PET	0.75359	0.909234	1.60455	1.60293	2.02647	2.0297	2.11682	1.97161	1.96677	1.62006	0.77231	0.756535	1.98726	1.98517	1.98934	1.99351	1.99351	1.98934	0.93047	0.845981	0.878767	0.85595	0.759805	0.807626	0.925366	1.32726	3.09272	3.07033	2.35776	2.71405	1.92906	2.45208	2.75258	2.85775	1.2941	1.19905	3.50255	3.40018	2.80467	3.1773	3.18171	3.29195	1.04772
						MAP_CV	1.2875	1.27294	0.593512	0.597637	0.574858	0.574484	0.586357	0.563521	0.561366	0.507332	0.559802	0.606463	0.900392	0.902315	0.905318	0.907702	0.907702	0.912098	1.2602	1.25838	1.3272	1.29763	1.28285	1.25711	1.26492	0.185148	0.381379	0.323606	0.29191	0.323479	0.253069	0.495517	0.487303	0.474195	0.144543	0.133818	0.247492	0.264033	0.254256	0.249485	0.24913	0.251578	0.801559
						MAT	27.35	27.3667	15	15.225	15.3833	15.3417	15.6083	15.25	15.0333	15.75	15.6333	15.625	21.0667	21.175	21.2583	21.325	21.325	21.4583	27.1917	27.4667	27.9667	27.7167	26.725	26.9417	27.1833	14.5417	10.075	10.5167	12.4583	11.2	12.75	15.6	14.6833	14.0333	10.9083	10.4333	8.79167	9.61667	11.1667	10.0833	10.0583	10.325	26.6917
						MAT_CV	0.00856234	0.0062998	0.0125455	0.0126851	0.011028	0.0110054	0.0107045	0.011	0.0110429	0.0107491	0.015627	0.0162362	0.00912973	0.0091583	0.00911011	0.00909151	0.00909151	0.00899734	0.00622314	0.00679604	0.00668491	0.0073499	0.00920893	0.00818319	0.00623202	0.014085	0.0162948	0.015422	0.0153786	0.0158981	0.0155087	0.0124293	0.0124943	0.0126222	0.011568	0.0121097	0.0112041	0.0113507	0.0106953	0.0104302	0.0105711	0.0106728	0.00511903
						N	0.0645978	0.464618	0.48273	0.787699	0.796502	0.908228	0.329072	0.612832	0.440149	0.563514	0.377906	0.362634	0.43705	0.24944	0.285844	0.152666	0.0736993	0.102063	0.143068	0.101075	0.136706	0.133977	0.165206	0.0868666	0.136373	0.479809	0.657487	0.779049	0.222688	1.10469	0.343967	1.08903	1.01136	0.935403	0.216432	0.326831	0.880575	0.817209	1.17048	0.400809	0.737492	0.693355	0.129151
						C	1.21767	6.7613	13.156	21.447	20.4493	23.0585	7.13356	19.6938	13.0625	12.3913	12.8145	8.48975	11.4642	4.8994	6.6329	4.32556	1.59731	2.41951	3.743	2.73412	2.26725	2.61518	3.15763	1.46413	3.83251	7.81833	12.3888	15.3313	6.57728	23.5327	8.98976	27.2762	20.6361	19.0643	6.66643	6.10973	18.3754	24.7299	40.6922	9.3972	11.5869	15.7578	1.99688
						C_N	18.8521	14.5524	27.2533	27.2274	25.6739	25.3885	21.6778	32.1357	29.6776	21.9893	33.9092	23.4113	26.2308	19.6416	23.2046	28.3336	21.6689	23.706	26.1624	27.0506	16.5849	19.5196	19.1133	16.855	28.1032	16.2947	18.8426	19.6795	29.5358	21.3025	26.1355	25.0462	20.4043	20.3808	30.8015	18.6939	20.8675	30.2614	34.7654	23.4456	15.7112	22.7269	15.4616
						N15	1.25424	2.42554	1.01055	1.76115	0.00984172	-0.315795	0.469682	-0.287094	-0.299121	0.572141	-0.598136	0.0795291	1.13762	0.396297	1.75589	1.46508	1.84985	2.79607	-0.277735	1.83526	1.86482	1.61798	2.23907	2.25452	2.97078	0.802113	1.16444	1.30713	1.40296	0.540056	0.172212	3.28046	0.815403	0.46839	0.113972	1.08324	0.395935	-1.09854	-1.82281	-0.778618	1.55346	0.113456	2.05141
						C13	-28.9022	-28.3188	-27.5441	-27.7055	-28.5654	-28.0093	-29.1726	-27.9894	-28.3102	-26.8327	-27.9159	-26.5539	-27.3668	-27.167	-26.3424	-26.4749	-24.3617	-25.5081	-26.6206	-26.5256	-25.4242	-24.6169	-24.3902	-23.1413	-26.5763	-27.2695	-27.4953	-27.4992	-27.5812	-27.9375	-27.8262	-27.514	-26.8553	-26.8719	-27.8301	-27.3051	-29.7971	-28.0575	-28.2861	-29.0969	-28.5126	-28.9569	-24.7792
						pH	5.14	5.89	4.89	5.02	4.36	4.88	4.73	4.71	4.94	4.49	5.56	6.1	4.51	5.39	4.77	4.07	4.44	4.93	4.19	4.78	4.12	4.18	4.25	4.57	4.18	4.97	3.69	3.58	3.87	3.18	3.77	3.54	3.52	3.6	3.31	3.9	4.9	3.33	3.46	4.24	4.46	4.08	4.485
						LogP	0.294277	0.0856128	0.171195	0.270281	0.766898	0.385883	0.255041	1.25669	1.0243	0.765343	0.44602	0.281163	-0.0102381	-0.195944	-0.674907	-0.337641	-0.0914471	-0.437222	0.401942	0.125607	0.404274	0.472225	0.613989	0.508993	-0.227044	0.153133	0.613342	1.44414	-0.33314	1.06426	0.216035	0.620849	1.27205	0.984387	0.851915	-0.367223	1.14216	1.42407	2.16612	1.19824	-1.08991	0.357209	0.259165
						LogK	1.62137	1.81318	2.31296	2.45901	2.04728	2.04709	1.89199	2.31456	2.10106	2.0764	2.20141	2.42725	2.07463	1.96416	2.13181	1.76172	1.67683	1.64485	1.52851	1.27449	1.60554	1.72747	2.00186	2.02689	1.47185	2.41642	2.43531	2.37097	2.22499	2.33461	2.26553	2.38742	2.32713	2.39786	2.18289	1.98889	2.61395	2.39536	2.89102	2.21796	2.61778	2.58486	2.29058
						LogMg	1.90575	2.69793	2.66104	2.88931	2.34868	2.62259	2.41299	2.73736	2.71353	2.52919	2.43221	2.59184	2.16079	2.26566	2.37102	1.93446	1.87704	1.8933	1.85765	2.02807	1.52635	1.92096	2.15351	2.14118	1.75265	2.50771	1.85311	1.99347	1.70098	1.99907	2.2071	2.56993	2.14276	2.18228	2.20185	2.33299	2.63211	2.33559	2.37779	2.44503	2.22058	2.26502	2.03014
						LogCa	2.45911	3.09459	3.12505	3.35071	3.02429	3.1812	2.96303	3.25897	3.16018	2.93375	3.03678	3.0441	2.82137	3.00136	2.88711	2.55593	2.56733	2.55656	2.40372	2.58761	2.04469	2.23817	2.52312	2.50148	2.18753	3.13603	2.45264	2.42928	2.18211	2.46797	2.41945	2.90257	2.39661	2.43415	2.50253	2.69708	3.40658	2.8888	2.98349	2.97183	2.82188	2.90807	2.39219
						Number of sequences	2680	2048	2802	3328	2461	2117	2516	2962	3616	2887	2255	3242	2813	2130	2932	3000	3807	2196	1937	2095	2423	1846	1880	2188	2772	2194	3377	1837	2664	3191	2400	1944	1569	1421	2611	2916	1951	1464	1459	1857	2225	2151	1604
						Number of fungal sequences	2373	1704	2520	2958	2377	2001	2366	2884	3433	2741	2193	3104	2700	2076	2764	2921	3705	2074	1727	1970	1930	1733	1845	2075	2624	2124	3196	1637	2563	2977	2320	1804	1200	1019	2531	2734	1853	1378	1443	1826	1876	1950	1534
						Number of Fungal OTUs	722	675	801	865	824	783	797	719	873	763	692	860	850	636	653	810	867	784	692	728	624	805	740	816	766	801	859	687	683	786	698	722	618	638	766	845	834	584	544	616	706	851	527
[truncated: 322 more columns]
